# Supplementary material for: Access to scientific literature by the conservation community
Source: PeerJ. 2020 Jul 9;8:e9404. doi: 10.7717/peerj.9404 (PMC7354838; doi:10.7717/peerj.9404)
Supplement: Supplemental Information 5 [file peerj-08-9404-s005.csv]

RespondentID	AccessEase	Language	Gender	Region	InstitutionalAccess	IUCNCECmember	IUCNCEESPmember	IUCNCEMmember	IUCNSSCmember	IUCNWCELmember	IUCNWCPAmember	IUCNSecretariatstaff	Sector	Discipline
4861786455	1	EN	M	2	0	1	0	0	0	0	0	0	NatNGO	CEC
4862370473	1	EN	F	5	0	0	0	0	0	0	1	0	GovAgency	WCPA
4862499333	1	EN	M	5	0	0	0	0	0	0	1	0	NatNGO	WCPA
4862762458	1	EN	F	5	0	0	0	0	0	0	1	0	NatNGO	WCPA
4863451450	1	EN	M	2	1	0	0	0	1	0	0	0	NatNGO	SSC
4866173330	1	EN	M	5	0	0	0	0	0	0	1	0	IntNGO	WCPA
4870938981	1	EN	F	5	0	0	0	0	1	0	0	0	IntNGO	SSC
4881833017	1	EN	M	5	0	0	0	1	0	0	1	0	NatNGO	WCPA
4886219855	1	EN	M	1	0	0	0	0	1	0	0	0	GovAgency	SSC
4902583645	1	EN	F	4	0	1	0	1	0	0	0	0	NatNGO	CEM
4903006687	1	EN	M	1	0	0	0	0	0	0	1	0	GovAgency	WCPA
4903151999	1	EN	F	5	0	1	1	1	1	0	1	0	NatNGO	WCPA
4903727515	1	EN	M	5	0	0	0	0	1	0	0	0	IntNGO	SSC
4862323659	1	EN	M	5	0	0	0	1	1	0	1	0	OTHER	WCPA
4862341832	1	EN	F	5	0	0	0	0	0	0	1	0	OTHER	WCPA
4862343534	1	EN	M	1	0	0	1	1	0	0	1	0	OTHER	WCPA
4862347631	1	EN	F	5	0	0	0	0	1	0	0	0	OTHER	SSC
4862356399	1	EN	M	5	0	0	0	0	1	0	0	0	OTHER	SSC
4862369277	1	EN	M	2	0	0	0	0	0	0	1	0	OTHER	WCPA
4862372544	1	EN	M	2	0	0	0	0	1	0	0	0	OTHER	SSC
4862382246	1	EN	M	4	0	0	0	0	1	0	0	0	OTHER	SSC
4862423581	1	EN	M	1	0	0	0	0	1	0	1	0	OTHER	WCPA
4862429227	1	EN	F	5	0	0	0	0	1	0	0	0	OTHER	SSC
4862445099	1	EN	M	5	0	0	0	0	1	0	0	0	OTHER	SSC
4862533934	1	EN	F	1	0	0	0	0	1	0	0	0	OTHER	SSC
4862548849	1	EN	M	5	0	0	0	0	1	0	0	0	OTHER	SSC
4862624182	1	EN	M	5	0	0	0	0	0	0	1	0	OTHER	WCPA
4862642797	1	EN	F	4	0	0	0	0	1	0	0	0	OTHER	SSC
4862665589	1	EN	F	5	1	0	1	0	0	0	0	0	OTHER	CEESP
4862690020	1	EN	M	5	0	0	0	0	1	0	0	0	OTHER	SSC
4862692533	1	EN	M	3	1	0	0	0	1	0	0	0	OTHER	SSC
4862740859	1	EN	M	1	0	0	0	0	1	0	1	0	OTHER	WCPA
4862840962	1	EN	F	5	0	0	0	0	1	0	0	0	OTHER	SSC
4862956591	1	EN	M	5	0	0	0	0	1	0	0	0	OTHER	SSC
4863007858	1	EN	M	4	0	0	1	1	0	0	0	0	OTHER	CEM
4863029871	1	EN	M	5	0	0	0	0	1	0	0	0	OTHER	SSC
4863167066	1	EN	M	5	0	0	0	0	1	0	0	0	OTHER	SSC
4863316599	1	EN	M	2	0	1	0	0	0	0	0	0	OTHER	CEC
4863350865	1	EN	F	5	0	0	0	0	1	0	0	0	OTHER	SSC
4863384657	1	EN	M	1	0	0	0	0	1	0	0	0	OTHER	SSC
4863403654	1	EN	M	5	0	0	0	0	0	0	1	0	OTHER	WCPA
4863477762	1	ES	F	4	0	0	0	0	0	0	1	0	OTHER	WCPA
4863500495	1	EN	M	2	0	0	0	0	0	1	1	0	OTHER	WCPA
4863548517	1	EN	M	1	0	0	0	0	0	0	1	0	OTHER	WCPA
4863634284	1	EN	M	1	0	0	0	0	1	0	0	0	OTHER	SSC
4863706542	1	EN	F	1	1	0	0	0	1	0	0	0	OTHER	SSC
4863706975	1	EN	M	5	0	0	0	0	1	0	0	0	OTHER	SSC
4863757848	1	EN	F	1	0	0	0	0	1	0	0	0	OTHER	SSC
4863805719	1	FR	M	1	0	0	0	0	0	0	1	0	OTHER	WCPA
4863831746	1	EN	M	5	0	0	0	1	0	0	0	0	OTHER	CEM
4863839101	1	EN	M	5	0	0	0	0	1	0	0	0	OTHER	SSC
4863894101	1	EN	M	1	1	0	0	1	0	0	0	0	OTHER	CEM
4863935445	1	FR	M	1	0	0	0	0	0	0	1	0	OTHER	WCPA
4864365709	1	FR	F	5	0	0	0	1	0	0	0	0	OTHER	CEM
4864491594	1	EN	M	5	0	1	0	0	0	0	0	0	OTHER	CEC
4865245154	1	EN	M	4	0	0	0	1	0	0	0	0	OTHER	CEM
4865388014	1	ES	M	4	0	0	0	0	0	0	1	0	OTHER	WCPA
4865444422	1	FR	M	1	0	0	0	0	0	0	1	0	OTHER	WCPA
4865580554	1	EN	M	5	0	0	0	0	0	0	1	0	OTHER	WCPA
4865975023	1	EN	F	5	0	0	0	0	0	0	1	0	OTHER	WCPA
4866269846	1	EN	F	3	0	0	0	0	0	0	1	0	OTHER	WCPA
4867853083	1	EN	F	5	0	0	0	0	1	0	0	0	OTHER	SSC
4868338777	1	EN	M	5	0	0	1	0	1	0	0	0	OTHER	SSC
4868674396	1	FR	F	1	0	1	0	0	0	0	0	0	OTHER	CEC
4870348484	1	EN	M	2	1	0	0	0	1	0	0	0	OTHER	SSC
4871176120	1	FR	M	1	0	1	0	0	0	0	0	0	OTHER	CEC
4874419847	1	EN	M	2	0	1	0	0	0	0	0	0	OTHER	CEC
4874538955	1	EN	F	1	0	0	0	0	0	0	1	0	OTHER	WCPA
4876168627	1	EN	F	4	0	0	0	1	0	0	0	0	OTHER	CEM
4879040961	1	EN	M	3	0	0	0	0	1	0	0	0	OTHER	SSC
4881776356	1	EN	F	5	0	0	0	0	1	0	1	0	OTHER	WCPA
4892224467	1	EN	M	1	0	0	0	0	0	0	1	0	OTHER	WCPA
4897341335	1	EN	M	5	0	0	0	0	1	0	0	0	OTHER	SSC
4902063876	1	EN	F	4	0	0	0	0	1	0	0	0	OTHER	SSC
4902953422	1	EN	M	2	0	0	0	1	0	0	0	1	Secretariat	CEM
4902970142	1	EN	M	2	0	0	0	0	0	0	1	0	OTHER	WCPA
4902974699	1	EN	F	1	0	0	0	1	0	0	0	0	OTHER	CEM
4902988749	1	EN	F	5	0	0	0	0	1	0	0	0	OTHER	SSC
4902988789	1	EN	F	2	0	0	0	0	0	1	0	0	OTHER	WCEL
4902997056	1	EN	F	5	0	0	0	0	1	0	0	0	OTHER	SSC
4903029912	1	EN	M	1	0	1	0	0	0	0	0	0	OTHER	CEC
4903063318	1	EN	M	1	1	0	0	0	1	0	0	0	OTHER	SSC
4903139726	1	ES	F	4	0	0	0	1	0	0	0	0	OTHER	CEM
4903170421	1	EN	M	5	0	0	0	0	1	0	0	0	OTHER	SSC
4903175761	1	EN	F	5	0	0	0	0	0	0	1	0	OTHER	WCPA
4903182055	1	ES	M	4	0	0	0	0	0	0	1	0	OTHER	WCPA
4903209044	1	EN	M	5	1	0	0	0	1	0	0	0	OTHER	SSC
4903298709	1	FR	M	1	0	0	0	0	0	0	1	0	OTHER	WCPA
4903366902	1	EN	F	5	0	0	0	0	0	1	0	0	OTHER	WCEL
4903430007	1	EN	M	4	1	0	0	0	1	0	0	0	OTHER	SSC
4903435585	1	EN	F	1	0	0	0	0	1	0	0	0	OTHER	SSC
4903825372	1	EN	M	5	0	0	0	0	1	0	0	0	OTHER	SSC
4904424623	1	EN	M	5	0	0	0	0	1	0	0	0	OTHER	SSC
4904491458	1	ES	F	4	0	0	0	0	0	0	1	0	OTHER	WCPA
4904509016	1	EN	F	4	0	0	0	0	0	0	1	0	OTHER	WCPA
4904534075	1	EN	F	4	1	1	0	0	0	0	1	0	OTHER	WCPA
4904787257	1	EN	F	2	0	0	0	1	0	0	0	0	OTHER	CEM
4904846720	1	EN	M	5	0	0	0	0	0	0	1	0	OTHER	WCPA
4904945462	1	EN	F	1	0	0	0	0	1	0	0	0	OTHER	SSC
4905077393	1	EN	M	1	0	0	1	0	1	0	0	0	OTHER	SSC
4905098928	1	EN	F	2	0	0	0	0	1	0	0	0	OTHER	SSC
4905455421	1	EN	F	5	0	0	0	0	1	0	0	0	OTHER	SSC
4905701219	1	EN	M	2	0	0	0	1	0	0	0	0	OTHER	CEM
4905742104	1	EN	M	4	1	0	0	0	1	0	0	0	OTHER	SSC
4906862678	1	EN	F	5	1	0	0	0	0	0	1	0	OTHER	WCPA
4907268186	1	EN	M	5	0	0	0	0	1	0	0	0	OTHER	SSC
4907504874	1	EN	F	5	0	1	0	0	0	0	0	0	OTHER	CEC
4908626361	1	EN	M	4	1	0	0	0	1	0	0	0	OTHER	SSC
4908663086	1	EN	M	4	0	0	0	0	1	0	0	0	OTHER	SSC
4910646846	1	EN	M	3	0	0	0	0	1	0	0	0	OTHER	SSC
4862140593	1	EN	F	5	0	0	0	0	0	0	0	0	NatNGO	OTHER
4862409816	1	ES	F	4	0	0	0	0	0	0	0	0	IntNGO	OTHER
4862576821	1	FR	F	5	0	0	0	0	0	0	0	0	Affiliate	OTHER
4862585567	1	EN	M	5	0	0	0	0	0	0	0	0	NatNGO	OTHER
4863028020	1	FR	M	1	0	0	0	0	0	0	0	0	State	OTHER
4863398291	1	FR	M	1	0	0	0	0	0	0	0	0	Affiliate	OTHER
4863664773	1	FR	M	1	1	0	0	0	0	0	0	0	Affiliate	OTHER
4864418691	1	ES	F	4	0	0	0	0	0	0	0	0	NatNGO	OTHER
4864776838	1	EN	M	5	1	0	0	0	0	0	0	0	GovAgency	OTHER
4868558198	1	EN	M	5	1	0	0	0	0	0	0	0	State	OTHER
4883588780	1	EN	M	1	0	0	0	0	0	0	0	0	NatNGO	OTHER
4902648987	1	EN	F	2	0	0	0	0	0	0	0	0	NatNGO	OTHER
4903613897	1	ES	M	4	0	0	0	0	0	0	0	0	NatNGO	OTHER
4904229845	1	EN	F	5	0	0	0	0	0	0	0	0	State	OTHER
4907955081	1	EN	M	5	1	0	0	0	0	0	0	0	State	OTHER
4908412991	1	EN	M	5	1	0	0	0	0	0	0	0	GovAgency	OTHER
4910253659	1	FR	M	1	0	0	0	0	0	0	0	0	IntNGO	OTHER
4910978896	1	ES	M	4	0	0	0	0	0	0	0	0	IntNGO	OTHER
4862338382	1	EN	F	5	0	0	0	0	0	0	0	0	OTHER	OTHER
4862456814	1	EN	M	1	0	0	0	0	0	0	0	1	Secretariat	OTHER
4863029558	1	EN	F	4	0	0	0	0	0	0	0	1	Secretariat	OTHER
4863692497	1	EN	F	5	1	0	0	0	0	0	0	0	OTHER	OTHER
4863718916	1	EN	F	5	0	0	0	0	0	0	0	1	Secretariat	OTHER
4863721079	1	EN	M	2	0	0	0	0	0	0	0	0	OTHER	OTHER
4863736789	1	EN	F	5	0	0	0	0	0	0	0	1	Secretariat	OTHER
4864015169	1	EN	M	1	0	0	0	0	0	0	0	0	OTHER	OTHER
4864073070	1	EN	M	5	0	0	0	0	0	0	0	1	Secretariat	OTHER
4864254651	1	FR	F	1	0	0	0	0	0	0	0	0	OTHER	OTHER
4867064157	1	EN	M	5	0	0	0	0	0	0	0	1	Secretariat	OTHER
4902953477	1	EN	M	1	0	0	0	0	0	0	0	1	Secretariat	OTHER
4903119883	1	EN	F	5	0	0	0	0	0	0	0	1	Secretariat	OTHER
4903658420	1	ES	F	4	1	0	0	0	0	0	0	0	OTHER	OTHER
4908161133	1	EN	M	1	1	0	0	0	0	0	0	0	OTHER	OTHER
4861745505	2	EN	M	1	0	0	0	0	1	0	0	0	NatNGO	SSC
4861853822	2	EN	M	2	0	1	0	0	0	0	0	0	NatNGO	CEC
4862175348	2	EN	F	5	0	0	1	0	0	0	0	0	IntNGO	CEESP
4862344246	2	EN	M	1	1	0	0	0	0	1	0	0	Affiliate	WCEL
4862357606	2	EN	F	4	0	0	1	0	0	0	1	0	NatNGO	WCPA
4862360771	2	EN	F	5	0	1	0	0	0	0	0	0	IntNGO	CEC
4862363508	2	FR	M	1	1	1	0	0	0	0	0	0	NatNGO	CEC
4862388277	2	EN	M	5	0	0	0	0	1	0	0	0	IntNGO	SSC
4862470531	2	EN	F	5	1	0	1	0	0	0	0	0	NatNGO	CEESP
4862511960	2	EN	M	4	0	0	0	0	1	0	0	0	NatNGO	SSC
4862569065	2	ES	F	4	1	0	0	0	0	0	1	0	Affiliate	WCPA
4862588217	2	FR	M	1	0	1	0	0	0	0	1	0	NatNGO	WCPA
4862658828	2	ES	F	4	0	1	0	0	0	0	0	0	IntNGO	CEC
4862717194	2	EN	M	5	1	0	0	0	1	0	0	0	IntNGO	SSC
4862742041	2	EN	F	5	0	0	0	0	1	0	1	0	IntNGO	WCPA
4862779877	2	EN	M	5	0	0	0	1	0	0	0	0	NatNGO	CEM
4862813188	2	FR	M	1	0	0	0	0	0	0	1	0	State	WCPA
4862821544	2	EN	M	1	0	0	0	0	1	0	0	0	NatNGO	SSC
4862910539	2	EN	M	2	0	0	0	0	1	0	1	0	GovAgency	WCPA
4863013523	2	ES	F	4	1	0	1	0	0	0	0	0	NatNGO	CEESP
4863014494	2	EN	M	5	0	0	0	0	1	0	0	0	IntNGO	SSC
4863126688	2	EN	F	5	0	0	0	0	1	0	0	0	NatNGO	SSC
4863149196	2	EN	M	5	0	0	0	0	0	0	1	0	NatNGO	WCPA
4863302107	2	EN	M	2	0	0	0	0	1	0	0	0	IntNGO	SSC
4863686525	2	EN	M	1	0	0	0	0	0	0	1	0	IntNGO	WCPA
4863875521	2	EN	F	1	1	1	0	0	0	0	0	0	NatNGO	CEC
4863876138	2	EN	M	2	0	0	0	0	1	0	1	0	IntNGO	WCPA
4863920108	2	EN	M	5	1	0	0	0	0	0	1	0	GovAgency	WCPA
4863921777	2	EN	F	5	1	0	0	0	1	0	0	0	IntNGO	SSC
4863990633	2	EN	F	1	0	1	0	0	0	0	0	0	NatNGO	CEC
4864122405	2	EN	F	2	0	0	0	0	1	0	0	0	IntNGO	SSC
4864263381	2	EN	F	5	0	0	0	1	1	0	0	0	NatNGO	SSC
4864406729	2	EN	F	5	1	0	0	0	1	0	0	0	IntNGO	SSC
4864453372	2	EN	M	1	1	0	0	0	1	0	0	0	IntNGO	SSC
4864970760	2	EN	M	5	0	0	0	0	0	0	1	0	IntNGO	WCPA
4865418432	2	EN	M	1	0	0	1	0	1	0	0	0	IntNGO	SSC
4865570120	2	EN	M	5	0	0	0	0	0	0	1	0	Affiliate	WCPA
4865858628	2	ES	M	4	1	0	0	1	0	0	0	0	State	CEM
4865895799	2	ES	F	4	1	0	1	1	0	0	1	0	NatNGO	WCPA
4866095190	2	EN	M	5	0	0	0	0	1	0	0	0	NatNGO	SSC
4868469191	2	EN	F	5	0	0	0	0	1	0	0	0	NatNGO	SSC
4870301509	2	EN	M	2	1	0	1	0	0	0	0	0	State	CEESP
4870399759	2	FR	F	1	0	0	0	0	1	0	0	0	NatNGO	SSC
4872012733	2	EN	M	2	1	0	0	0	1	0	0	0	IntNGO	SSC
4885692363	2	EN	F	5	1	0	0	0	1	0	0	0	GovAgency	SSC
4886679635	2	EN	M	5	0	0	0	1	0	0	0	0	IntNGO	CEM
4902429394	2	EN	M	2	1	0	0	0	0	0	1	0	IntNGO	WCPA
4902436152	2	EN	M	2	0	0	1	0	0	0	1	0	NatNGO	WCPA
4902860302	2	EN	F	3	0	0	0	0	0	0	1	0	GovAgency	WCPA
4902889712	2	EN	M	2	0	0	0	0	1	0	1	0	NatNGO	WCPA
4902948949	2	FR	M	5	1	0	0	0	1	0	0	0	Affiliate	SSC
4902972453	2	EN	F	2	0	1	0	0	1	0	0	0	NatNGO	SSC
4902976543	2	EN	M	2	1	0	0	0	1	0	0	0	GovAgency	SSC
4902983502	2	EN	M	2	0	0	0	0	1	0	0	0	Affiliate	SSC
4902988519	2	EN	M	1	0	0	0	1	1	0	1	0	State	WCPA
4903030398	2	EN	M	2	0	0	0	0	1	0	0	0	IntNGO	SSC
4903109824	2	ES	F	4	0	0	0	0	1	0	0	0	State	SSC
4903144010	2	ES	M	4	0	0	0	0	0	0	1	0	NatNGO	WCPA
4903200190	2	EN	M	1	0	1	0	0	0	0	0	0	IntNGO	CEC
4903244670	2	ES	F	4	0	0	0	0	0	0	1	0	NatNGO	WCPA
4903251222	2	EN	M	4	0	0	1	0	0	0	0	0	Affiliate	CEESP
4903260669	2	EN	M	1	0	1	1	1	1	1	1	1	Secretariat	WCPA
4903418647	2	EN	M	4	0	0	1	0	0	0	0	0	NatNGO	CEESP
4903526105	2	EN	M	2	1	0	0	0	0	0	1	0	NatNGO	WCPA
4903637252	2	EN	F	2	0	0	1	0	0	0	0	0	NatNGO	CEESP
4903918791	2	EN	F	5	0	0	0	0	1	0	0	0	IntNGO	SSC
4904321998	2	EN	F	1	0	0	0	0	1	0	0	0	NatNGO	SSC
4904394436	2	EN	F	2	0	0	0	0	1	0	0	0	NatNGO	SSC
4904395775	2	EN	M	5	1	0	0	0	1	0	1	0	NatNGO	WCPA
4904600506	2	EN	M	1	1	1	0	0	0	0	0	0	NatNGO	CEC
4904650310	2	EN	M	5	1	0	0	0	1	0	0	0	GovAgency	SSC
4905027611	2	ES	F	4	0	1	0	0	0	0	0	0	NatNGO	CEC
4905029565	2	EN	M	2	0	0	0	0	1	0	0	0	NatNGO	SSC
4905094216	2	EN	F	4	1	0	0	0	1	0	0	0	IntNGO	SSC
4905667336	2	EN	F	1	1	0	0	1	1	0	0	0	GovAgency	SSC
4906937858	2	EN	F	2	0	0	0	0	1	0	1	0	NatNGO	WCPA
4907714412	2	EN	F	5	0	0	0	0	1	0	0	0	NatNGO	SSC
4908869957	2	EN	F	5	0	1	0	0	0	0	1	0	State	WCPA
4909717615	2	EN	F	1	0	1	0	0	0	0	0	0	GovAgency	CEC
4910058300	2	EN	M	2	1	0	1	0	0	0	0	0	NatNGO	CEESP
4910440149	2	EN	F	2	0	0	0	0	1	0	0	0	NatNGO	SSC
4862013512	2	EN	F	5	0	0	0	0	1	0	0	0	OTHER	SSC
4862209252	2	EN	F	5	0	0	0	0	1	0	0	0	OTHER	SSC
4862318512	2	EN	F	5	0	1	0	0	0	0	0	0	OTHER	CEC
4862319936	2	EN	M	5	0	1	0	0	0	0	0	0	OTHER	CEC
4862321478	2	EN	M	5	1	0	0	1	0	0	0	0	OTHER	CEM
4862321623	2	EN	F	5	0	0	0	0	1	0	0	0	OTHER	SSC
4862322319	2	EN	M	5	0	0	0	0	1	0	0	0	OTHER	SSC
4862324777	2	EN	F	4	1	0	0	0	1	0	0	0	OTHER	SSC
4862325292	2	EN	M	5	0	0	0	0	1	0	0	0	OTHER	SSC
4862333360	2	EN	M	5	0	0	0	0	1	0	0	0	OTHER	SSC
4862335583	2	EN	M	2	0	0	0	0	0	1	0	0	OTHER	WCEL
4862337118	2	EN	F	5	1	0	1	0	1	0	0	0	OTHER	SSC
4862337259	2	EN	M	5	1	0	0	0	1	0	0	0	OTHER	SSC
4862338456	2	EN	F	5	0	0	0	1	0	0	0	0	OTHER	CEM
4862343339	2	EN	M	5	1	0	1	0	0	0	0	0	OTHER	CEESP
4862349685	2	EN	M	5	1	0	0	0	0	0	1	0	OTHER	WCPA
4862351331	2	EN	F	4	1	0	0	0	1	0	0	0	OTHER	SSC
4862357685	2	ES	M	4	0	0	0	0	1	0	0	0	OTHER	SSC
4862358776	2	EN	M	1	0	0	0	1	0	0	0	0	OTHER	CEM
4862359502	2	EN	F	5	0	0	0	0	1	0	0	0	OTHER	SSC
4862360284	2	EN	M	2	0	0	0	0	1	0	1	0	OTHER	WCPA
4862360790	2	EN	M	5	0	0	0	0	0	0	1	0	OTHER	WCPA
4862365994	2	ES	F	4	0	1	0	0	0	0	0	0	OTHER	CEC
4862367679	2	EN	F	5	0	0	0	0	0	1	0	0	OTHER	WCEL
4862368021	2	EN	M	2	1	0	0	0	1	0	0	0	OTHER	SSC
4862368340	2	EN	M	5	1	0	0	1	0	0	0	0	OTHER	CEM
4862369773	2	EN	F	4	0	0	0	0	0	0	1	0	OTHER	WCPA
4862372417	2	EN	M	5	1	0	0	0	0	0	1	0	OTHER	WCPA
4862376913	2	EN	M	1	1	1	0	1	0	0	0	0	OTHER	CEM
4862385998	2	EN	M	2	1	0	0	0	0	0	1	0	OTHER	WCPA
4862387513	2	EN	M	5	1	0	0	0	1	0	0	0	OTHER	SSC
4862387971	2	EN	F	1	0	0	0	0	1	0	0	0	OTHER	SSC
4862388228	2	EN	M	2	0	0	0	0	1	0	0	0	OTHER	SSC
4862390700	2	ES	M	4	1	1	0	0	0	0	0	0	OTHER	CEC
4862392031	2	ES	M	4	0	0	0	0	0	0	1	0	OTHER	WCPA
4862394831	2	EN	M	5	0	0	0	0	1	0	0	0	OTHER	SSC
4862411255	2	EN	M	2	1	0	0	0	0	1	0	0	OTHER	WCEL
4862418686	2	EN	M	2	0	0	0	0	1	0	0	0	OTHER	SSC
4862420326	2	EN	M	5	0	0	0	0	0	0	1	0	OTHER	WCPA
4862434303	2	EN	M	4	0	0	0	0	1	0	0	0	OTHER	SSC
4862435818	2	EN	F	1	0	1	0	0	0	0	0	0	OTHER	CEC
4862439201	2	FR	M	1	0	0	0	0	0	0	1	0	OTHER	WCPA
4862445405	2	EN	M	1	0	0	0	0	1	0	1	0	OTHER	WCPA
4862446181	2	EN	F	1	0	0	0	0	1	0	0	0	OTHER	SSC
4862446617	2	EN	M	5	0	0	1	0	1	0	1	0	OTHER	WCPA
4862447062	2	EN	M	5	1	0	0	0	1	0	0	0	OTHER	SSC
4862447130	2	EN	M	5	1	0	0	0	1	0	0	0	OTHER	SSC
4862448334	2	EN	M	5	1	0	0	0	1	0	0	0	OTHER	SSC
4862449919	2	ES	F	4	0	0	0	1	0	0	0	0	OTHER	CEM
4862451194	2	EN	F	5	1	0	0	0	1	0	0	0	OTHER	SSC
4862453537	2	EN	F	4	1	0	0	0	1	0	0	0	OTHER	SSC
4862464479	2	EN	M	2	1	0	0	0	1	0	0	0	OTHER	SSC
4862464706	2	EN	M	1	1	0	0	0	1	0	0	0	OTHER	SSC
4862489749	2	EN	M	4	1	0	0	0	1	0	0	0	OTHER	SSC
4862492706	2	EN	M	5	0	0	0	0	0	0	1	0	OTHER	WCPA
4862495641	2	EN	M	4	0	0	0	0	1	0	0	0	OTHER	SSC
4862495846	2	EN	M	1	0	0	1	0	0	0	0	0	OTHER	CEESP
4862496066	2	EN	M	4	1	0	0	0	1	0	0	0	OTHER	SSC
4862497265	2	EN	M	2	0	0	0	0	1	0	0	0	OTHER	SSC
4862503379	2	EN	M	4	0	0	0	0	1	0	0	0	OTHER	SSC
4862505569	2	EN	F	5	0	0	0	0	1	0	1	0	OTHER	WCPA
4862506171	2	EN	M	5	0	0	0	0	0	0	1	0	OTHER	WCPA
4862507145	2	EN	M	5	1	0	0	0	1	0	0	0	OTHER	SSC
4862508162	2	EN	M	5	0	0	0	0	1	0	0	0	OTHER	SSC
4862518680	2	EN	M	2	0	1	0	0	0	0	0	0	OTHER	CEC
4862522609	2	EN	M	2	0	0	1	0	0	0	0	0	OTHER	CEESP
4862530777	2	EN	F	5	0	0	0	0	1	0	0	0	OTHER	SSC
4862538345	2	EN	M	5	0	0	0	0	1	0	0	0	OTHER	SSC
4862540257	2	EN	M	5	0	0	0	0	1	0	0	0	OTHER	SSC
4862551035	2	EN	M	2	0	1	0	0	0	0	0	0	OTHER	CEC
4862576070	2	EN	M	5	0	0	0	0	1	0	0	0	OTHER	SSC
4862576982	2	EN	F	5	0	0	1	0	0	0	0	0	OTHER	CEESP
4862577546	2	EN	M	5	0	0	0	0	0	0	1	0	OTHER	WCPA
4862582623	2	EN	M	2	0	0	0	0	1	0	0	0	OTHER	SSC
4862583378	2	EN	M	2	0	0	0	0	1	0	0	0	OTHER	SSC
4862591624	2	ES	F	4	1	1	0	0	0	0	0	0	OTHER	CEC
4862602281	2	EN	F	5	0	0	0	1	0	0	0	0	OTHER	CEM
4862604804	2	EN	M	2	0	0	0	0	0	1	0	0	OTHER	WCEL
4862612732	2	EN	M	3	1	0	0	0	1	0	0	0	OTHER	SSC
4862613460	2	EN	F	3	0	0	0	0	1	0	0	0	OTHER	SSC
4862614842	2	EN	M	5	1	0	0	1	0	0	0	0	OTHER	CEM
4862618508	2	EN	M	1	0	0	0	1	0	0	1	0	OTHER	WCPA
4862623627	2	EN	F	5	0	0	1	1	0	0	1	0	OTHER	WCPA
4862634966	2	EN	M	5	1	0	1	0	1	0	0	0	OTHER	SSC
4862646017	2	EN	M	4	1	0	0	0	1	0	0	0	OTHER	SSC
4862649480	2	EN	M	2	1	0	0	0	1	0	0	0	OTHER	SSC
4862650109	2	EN	M	5	0	0	0	0	1	0	0	0	OTHER	SSC
4862652432	2	EN	M	5	1	0	0	0	1	0	0	0	OTHER	SSC
4862652468	2	EN	M	5	0	0	1	0	1	0	0	0	OTHER	SSC
4862659181	2	EN	M	4	0	0	0	0	1	0	0	0	OTHER	SSC
4862660893	2	EN	M	5	0	0	0	0	1	0	0	0	OTHER	SSC
4862666061	2	EN	M	5	0	0	0	0	1	0	0	0	OTHER	SSC
4862669055	2	EN	M	5	1	0	0	0	1	0	0	0	OTHER	SSC
4862672135	2	EN	M	5	0	0	1	0	0	0	0	0	OTHER	CEESP
4862676575	2	EN	F	4	0	0	0	0	0	0	1	0	OTHER	WCPA
4862676687	2	EN	M	4	0	0	0	0	1	0	0	0	OTHER	SSC
4862680395	2	EN	M	4	1	0	0	0	1	0	0	0	OTHER	SSC
4862683084	2	EN	F	3	1	0	0	0	0	1	1	0	OTHER	WCPA
4862699270	2	EN	M	5	0	0	0	0	1	0	0	0	OTHER	SSC
4862700037	2	EN	M	5	1	0	0	0	1	0	0	0	OTHER	SSC
4862720243	2	EN	M	2	0	0	1	0	0	0	1	0	OTHER	WCPA
4862724998	2	EN	M	2	0	0	0	1	1	0	0	0	OTHER	SSC
4862739795	2	EN	M	5	1	0	0	0	1	0	0	0	OTHER	SSC
4862745082	2	EN	M	5	0	0	0	0	1	0	0	0	OTHER	SSC
4862746474	2	EN	F	5	1	0	0	0	0	0	1	0	OTHER	WCPA
4862750636	2	EN	M	5	0	0	0	1	0	0	1	0	OTHER	WCPA
4862775601	2	EN	M	4	0	0	0	0	1	0	0	0	OTHER	SSC
4862784793	2	EN	F	2	0	0	1	0	0	0	0	0	OTHER	CEESP
4862792261	2	EN	M	2	0	0	1	0	0	0	1	0	OTHER	WCPA
4862797878	2	ES	M	4	1	1	0	0	0	0	0	0	OTHER	CEC
4862823976	2	FR	M	5	0	0	0	0	1	0	0	0	OTHER	SSC
4862840336	2	EN	M	4	0	0	0	0	1	0	0	0	OTHER	SSC
4862884607	2	EN	M	2	0	0	0	0	1	0	0	0	OTHER	SSC
4862935602	2	EN	M	2	1	0	0	0	1	0	0	0	OTHER	SSC
4862948121	2	EN	M	1	1	0	0	0	1	0	0	0	OTHER	SSC
4863047252	2	EN	M	5	0	0	0	0	1	0	0	0	OTHER	SSC
4863057450	2	EN	F	5	0	0	0	0	1	0	0	0	OTHER	SSC
4863074531	2	EN	M	5	1	0	0	0	0	0	1	0	OTHER	WCPA
4863085569	2	EN	M	5	0	0	0	0	0	0	1	0	OTHER	WCPA
4863101283	2	EN	F	4	0	0	0	0	0	0	1	0	OTHER	WCPA
4863102135	2	EN	F	5	1	0	1	0	0	0	0	0	OTHER	CEESP
4863113880	2	EN	F	1	0	1	0	0	0	0	0	0	OTHER	CEC
4863192109	2	EN	M	5	0	0	0	0	1	0	0	0	OTHER	SSC
4863238991	2	ES	F	4	1	0	0	0	0	0	1	0	OTHER	WCPA
4863240471	2	EN	F	5	0	0	0	0	0	0	1	0	OTHER	WCPA
4863262141	2	EN	M	5	0	0	0	0	1	0	0	0	OTHER	SSC
4863279483	2	EN	F	4	0	0	0	0	1	0	0	0	OTHER	SSC
4863285336	2	EN	M	5	0	0	0	0	1	0	0	0	OTHER	SSC
4863288632	2	EN	M	2	1	0	0	0	1	0	0	0	OTHER	SSC
4863306081	2	EN	F	5	1	0	0	0	0	0	1	0	OTHER	WCPA
4863307475	2	EN	M	2	0	0	0	0	1	0	0	0	OTHER	SSC
4863311305	2	EN	M	2	0	0	0	0	0	0	1	0	OTHER	WCPA
4863360184	2	EN	M	4	0	0	0	0	1	0	0	0	OTHER	SSC
4863366436	2	EN	F	2	0	0	0	0	0	0	1	0	OTHER	WCPA
4863372141	2	EN	F	5	1	0	1	0	0	0	0	0	OTHER	CEESP
4863384828	2	EN	M	2	0	0	0	0	1	0	0	0	OTHER	SSC
4863388354	2	EN	F	5	0	0	0	0	1	0	0	0	OTHER	SSC
4863398007	2	EN	M	2	1	0	0	0	1	0	0	0	OTHER	SSC
4863417080	2	EN	M	4	1	0	0	0	1	0	0	0	OTHER	SSC
4863433008	2	EN	M	2	0	0	0	0	1	0	0	0	OTHER	SSC
4863434032	2	EN	M	2	1	0	0	0	1	0	0	0	OTHER	SSC
4863435205	2	EN	M	5	0	0	0	0	1	0	0	0	OTHER	SSC
4863437416	2	EN	F	2	0	0	0	0	1	0	0	0	OTHER	SSC
4863437478	2	EN	M	5	0	0	0	0	1	0	0	0	OTHER	SSC
4863445624	2	ES	M	4	0	0	0	0	1	0	0	0	OTHER	SSC
4863452104	2	EN	M	1	0	0	0	0	0	0	1	0	OTHER	WCPA
4863454036	2	EN	M	2	0	0	0	0	0	0	1	0	OTHER	WCPA
4863455213	2	EN	M	3	1	0	0	0	1	0	0	0	OTHER	SSC
4863471711	2	EN	M	2	0	0	0	0	1	0	0	0	OTHER	SSC
4863492202	2	EN	M	4	0	0	0	0	0	1	0	0	OTHER	WCEL
4863500248	2	EN	M	2	0	0	1	0	0	0	1	0	OTHER	WCPA
4863503532	2	EN	M	5	0	0	0	0	1	0	1	0	OTHER	WCPA
4863548716	2	EN	M	5	0	0	0	0	1	0	0	0	OTHER	SSC
4863558426	2	EN	M	2	0	0	0	0	1	0	1	0	OTHER	WCPA
4863559664	2	EN	M	2	1	0	0	0	1	0	0	0	OTHER	SSC
4863561500	2	EN	M	2	0	0	0	0	1	0	0	0	OTHER	SSC
4863579286	2	EN	F	2	1	0	0	0	1	0	0	0	OTHER	SSC
4863583783	2	EN	M	2	0	0	1	1	1	0	0	0	OTHER	SSC
4863587623	2	EN	F	5	0	0	0	0	1	0	0	0	OTHER	SSC
4863589265	2	EN	M	1	0	0	0	0	1	0	0	0	OTHER	SSC
4863594446	2	EN	F	2	1	0	0	0	1	0	0	0	OTHER	SSC
4863597506	2	EN	F	3	0	0	0	0	0	0	1	0	OTHER	WCPA
4863598769	2	EN	M	2	1	0	0	0	1	0	0	0	OTHER	SSC
4863601339	2	EN	M	5	1	0	0	0	1	0	0	0	OTHER	SSC
4863607040	2	EN	M	2	1	1	0	0	0	0	0	0	OTHER	CEC
4863613107	2	EN	M	3	1	0	0	0	1	0	0	0	OTHER	SSC
4863616571	2	EN	M	3	0	0	0	1	0	0	0	0	OTHER	CEM
4863617887	2	EN	M	2	0	0	0	0	1	0	0	0	OTHER	SSC
4863620823	2	EN	F	2	1	0	0	0	1	0	0	0	OTHER	SSC
4863621419	2	EN	M	2	0	0	0	0	1	0	0	0	OTHER	SSC
4863624638	2	EN	F	5	1	0	0	0	1	0	0	0	OTHER	SSC
4863626427	2	EN	F	2	1	1	0	0	0	0	0	0	OTHER	CEC
4863627753	2	EN	F	5	0	0	1	0	0	0	1	0	OTHER	WCPA
4863630558	2	EN	M	2	0	0	0	0	0	0	1	0	OTHER	WCPA
4863643358	2	EN	M	2	1	0	0	0	1	0	0	0	OTHER	SSC
4863647791	2	EN	M	3	0	0	0	0	1	0	0	0	OTHER	SSC
4863651886	2	EN	M	3	0	0	0	0	1	0	0	0	OTHER	SSC
4863655618	2	EN	M	2	1	0	0	0	0	0	1	0	OTHER	WCPA
4863662154	2	EN	M	1	0	0	0	0	1	0	0	0	OTHER	SSC
4863665599	2	EN	M	1	0	0	0	0	0	1	0	0	OTHER	WCEL
4863667338	2	EN	F	2	0	0	1	0	0	1	0	0	OTHER	WCEL
4863677392	2	EN	M	1	0	0	0	0	1	0	0	0	OTHER	SSC
4863683558	2	EN	M	5	1	0	0	0	0	1	0	0	OTHER	WCEL
4863684610	2	EN	M	2	0	0	0	0	1	0	0	0	OTHER	SSC
4863687996	2	EN	M	5	0	0	0	0	1	0	0	0	OTHER	SSC
4863695784	2	EN	M	1	1	0	0	0	0	0	1	0	OTHER	WCPA
4863697378	2	EN	M	2	0	0	0	0	1	0	0	0	OTHER	SSC
4863698524	2	EN	M	5	0	0	0	0	0	0	1	0	OTHER	WCPA
4863703422	2	EN	M	2	0	0	0	1	0	0	0	0	OTHER	CEM
4863712381	2	EN	M	3	0	0	0	0	0	0	1	0	OTHER	WCPA
4863717770	2	EN	M	3	1	0	0	0	1	0	0	0	OTHER	SSC
4863723850	2	EN	M	5	0	0	0	0	1	0	0	0	OTHER	SSC
4863727305	2	EN	M	2	1	0	0	0	0	1	0	0	OTHER	WCEL
4863737875	2	EN	M	5	1	0	0	0	1	0	0	0	OTHER	SSC
4863753992	2	EN	M	2	1	0	0	0	1	0	0	0	OTHER	SSC
4863755633	2	EN	M	1	0	0	0	0	0	1	0	0	OTHER	WCEL
4863759609	2	EN	M	1	0	0	0	0	1	0	0	0	OTHER	SSC
4863762318	2	EN	M	5	0	0	0	0	1	0	0	0	OTHER	SSC
4863774796	2	EN	F	2	0	0	0	0	1	0	0	0	OTHER	SSC
4863778178	2	EN	M	2	0	0	0	0	1	0	0	0	OTHER	SSC
4863780740	2	EN	M	2	0	0	0	0	1	0	0	0	OTHER	SSC
4863814558	2	EN	M	1	1	0	0	0	0	0	1	0	OTHER	WCPA
4863816366	2	EN	F	5	0	0	0	1	0	0	0	0	OTHER	CEM
4863821753	2	EN	M	5	0	0	1	0	0	0	0	0	OTHER	CEESP
4863832111	2	EN	F	1	0	0	0	0	1	0	0	0	OTHER	SSC
4863844385	2	EN	F	2	0	0	0	0	1	0	0	0	OTHER	SSC
4863850814	2	EN	M	5	0	0	0	0	1	0	0	0	OTHER	SSC
4863852349	2	EN	F	3	0	0	0	0	1	0	0	0	OTHER	SSC
4863857369	2	FR	M	5	0	0	0	0	1	0	0	0	OTHER	SSC
4863858423	2	EN	M	5	0	0	0	0	1	0	0	0	OTHER	SSC
4863866718	2	EN	M	1	0	0	0	0	0	0	1	0	OTHER	WCPA
4863867629	2	EN	M	5	0	0	0	1	0	0	0	0	OTHER	CEM
4863871633	2	EN	M	3	0	0	0	0	1	0	0	0	OTHER	SSC
4863875714	2	EN	F	5	1	0	0	0	1	0	0	0	OTHER	SSC
4863888227	2	EN	M	2	0	0	0	0	1	0	0	0	OTHER	SSC
4863895666	2	EN	F	3	0	0	0	0	0	0	1	0	OTHER	WCPA
4863917602	2	EN	F	3	0	0	1	0	0	0	0	0	OTHER	CEESP
4863918050	2	EN	M	1	0	1	0	0	0	0	0	0	OTHER	CEC
4863930601	2	EN	F	2	0	0	1	0	0	0	0	0	OTHER	CEESP
4863940689	2	EN	F	5	0	0	0	0	1	0	0	0	OTHER	SSC
4863943021	2	EN	M	4	0	0	0	0	1	0	0	0	OTHER	SSC
4863951211	2	FR	M	1	0	0	0	0	0	0	1	0	OTHER	WCPA
4863954344	2	EN	M	5	0	0	0	1	0	0	0	0	OTHER	CEM
4863967448	2	EN	F	5	1	1	0	0	0	0	0	0	OTHER	CEC
4864010263	2	EN	M	2	1	0	0	0	1	0	0	0	OTHER	SSC
4864056900	2	EN	M	3	0	0	0	0	1	0	0	0	OTHER	SSC
4864067164	2	EN	M	2	0	0	0	0	1	0	0	0	OTHER	SSC
4864134902	2	EN	F	3	0	0	0	0	0	0	1	0	OTHER	WCPA
4864138363	2	EN	M	5	1	0	0	0	1	0	0	0	OTHER	SSC
4864156425	2	EN	F	5	0	0	0	0	1	0	0	0	OTHER	SSC
4864183772	2	EN	F	1	0	0	0	0	1	0	0	0	OTHER	SSC
4864185265	2	FR	F	5	0	0	0	0	0	0	1	0	OTHER	WCPA
4864186418	2	EN	M	2	0	0	0	0	1	0	0	0	OTHER	SSC
4864208819	2	FR	M	1	0	0	0	0	0	0	1	0	OTHER	WCPA
4864230015	2	EN	F	1	0	0	0	0	1	0	0	0	OTHER	SSC
4864273734	2	EN	M	5	1	0	0	0	1	0	0	0	OTHER	SSC
4864339415	2	EN	M	2	0	1	0	0	0	0	0	0	OTHER	CEC
4864344191	2	EN	M	2	1	1	0	0	0	0	0	0	OTHER	CEC
4864352000	2	EN	F	3	1	0	0	0	1	0	0	0	OTHER	SSC
4864358511	2	EN	F	2	1	1	0	0	0	0	0	0	OTHER	CEC
4864366277	2	EN	M	5	1	0	0	0	1	0	0	0	OTHER	SSC
4864391758	2	EN	F	5	0	0	0	0	0	0	1	0	OTHER	WCPA
4864463985	2	EN	M	4	0	0	0	0	0	0	1	0	OTHER	WCPA
4864501477	2	EN	M	5	0	0	0	0	1	0	0	0	OTHER	SSC
4864515178	2	EN	M	5	0	0	0	0	1	0	0	0	OTHER	SSC
4864532635	2	ES	M	1	1	0	1	1	0	0	0	0	OTHER	CEM
4864545999	2	EN	M	1	1	0	0	0	1	0	0	0	OTHER	SSC
4864602699	2	EN	M	5	1	0	0	0	1	0	0	0	OTHER	SSC
4864610342	2	EN	M	5	0	0	0	0	1	0	0	0	OTHER	SSC
4864635830	2	EN	F	5	0	0	0	0	1	0	0	0	OTHER	SSC
4864657831	2	EN	M	4	0	0	0	0	1	0	0	0	OTHER	SSC
4864790787	2	EN	F	5	0	0	0	0	1	0	0	0	OTHER	SSC
4864829640	2	EN	M	4	0	0	0	0	1	0	0	0	OTHER	SSC
4865019595	2	EN	M	5	0	1	0	0	1	0	0	0	OTHER	SSC
4865020288	2	EN	M	5	0	0	0	0	1	0	0	0	OTHER	SSC
4865062349	2	EN	M	4	1	0	0	0	1	0	0	0	OTHER	SSC
4865173397	2	EN	F	4	0	0	0	0	1	0	0	0	OTHER	SSC
4865229780	2	EN	M	5	0	0	0	0	1	0	0	0	OTHER	SSC
4865352891	2	EN	M	2	0	0	0	0	1	0	0	0	OTHER	SSC
4865573307	2	EN	M	5	0	0	0	0	1	0	0	0	OTHER	SSC
4865578306	2	EN	M	1	0	0	0	0	1	0	0	0	OTHER	SSC
4865714984	2	EN	M	4	0	0	0	0	0	0	1	0	OTHER	WCPA
4865868396	2	EN	F	2	0	0	1	0	0	0	1	0	OTHER	WCPA
4865886543	2	FR	F	1	0	0	0	0	1	0	0	0	OTHER	SSC
4866010160	2	EN	F	1	0	0	0	0	1	0	0	0	OTHER	SSC
4866089869	2	EN	M	5	1	0	0	0	1	0	0	0	OTHER	SSC
4866157425	2	EN	M	2	0	0	0	0	1	0	0	0	OTHER	SSC
4866223856	2	FR	M	1	0	0	0	0	0	0	1	0	OTHER	WCPA
4866370233	2	EN	F	3	1	0	0	0	1	0	0	0	OTHER	SSC
4866528918	2	EN	M	5	1	0	0	0	0	0	1	0	OTHER	WCPA
4866654413	2	EN	F	5	1	0	0	0	0	0	1	0	OTHER	WCPA
4866735937	2	EN	M	2	1	0	0	0	1	0	0	0	OTHER	SSC
4866777376	2	EN	M	5	0	0	0	0	0	0	1	0	OTHER	WCPA
4866850179	2	EN	M	2	1	0	0	0	1	0	1	0	OTHER	WCPA
4866975496	2	EN	M	5	0	0	0	0	0	0	1	0	OTHER	WCPA
4867203818	2	EN	M	4	0	0	0	0	1	0	0	0	OTHER	SSC
4867328145	2	EN	F	4	0	1	0	0	0	0	0	0	OTHER	CEC
4868074045	2	EN	M	2	0	0	0	0	1	0	0	0	OTHER	SSC
4868259787	2	EN	F	1	1	0	0	0	1	0	0	0	OTHER	SSC
4868791386	2	EN	M	2	0	0	1	0	0	0	1	0	OTHER	WCPA
4869044550	2	EN	M	2	0	0	0	0	0	0	1	0	OTHER	WCPA
4869263372	2	ES	M	4	0	0	0	0	0	0	1	0	OTHER	WCPA
4869335256	2	EN	F	3	0	0	0	0	1	0	0	0	OTHER	SSC
4869819086	2	ES	M	4	1	0	0	0	0	0	1	0	OTHER	WCPA
4869966749	2	EN	M	5	0	0	0	0	1	0	0	0	OTHER	SSC
4870064834	2	EN	M	4	1	0	0	0	1	0	0	0	OTHER	SSC
4870109737	2	EN	F	2	1	0	0	0	1	0	0	0	OTHER	SSC
4870388867	2	EN	M	2	1	0	0	1	0	0	0	0	OTHER	CEM
4870393700	2	EN	M	3	0	0	0	0	1	0	0	0	OTHER	SSC
4870404349	2	EN	M	2	1	0	0	0	1	0	0	0	OTHER	SSC
4870421436	2	EN	M	4	1	0	1	0	0	0	0	0	OTHER	CEESP
4870433372	2	EN	M	5	0	0	0	1	0	0	0	0	OTHER	CEM
4870775297	2	EN	F	5	1	0	0	0	1	0	0	0	OTHER	SSC
4870801233	2	EN	M	5	1	0	0	0	1	0	1	0	OTHER	WCPA
4870811150	2	ES	F	4	1	0	0	1	0	0	0	0	OTHER	CEM
4871202848	2	EN	M	1	1	0	0	0	1	0	0	0	OTHER	SSC
4871544497	2	EN	M	4	0	0	0	0	1	0	0	0	OTHER	SSC
4871603487	2	EN	M	5	1	0	0	0	1	0	0	0	OTHER	SSC
4871629876	2	EN	F	4	1	0	0	0	0	0	1	0	OTHER	WCPA
4871919593	2	EN	M	5	0	0	0	0	0	0	1	0	OTHER	WCPA
4872069858	2	EN	M	5	0	0	0	0	1	0	0	0	OTHER	SSC
4872089878	2	EN	F	5	0	0	0	0	1	0	0	0	OTHER	SSC
4872142084	2	EN	M	5	0	0	0	0	1	0	0	0	OTHER	SSC
4872153011	2	EN	F	4	0	0	0	1	0	0	0	0	OTHER	CEM
4872209667	2	EN	M	5	0	0	0	0	1	0	0	0	OTHER	SSC
4872355169	2	FR	M	1	0	0	0	0	0	0	1	0	OTHER	WCPA
4872366007	2	EN	M	2	1	1	0	0	0	0	0	0	OTHER	CEC
4872456160	2	EN	M	2	0	0	0	0	1	0	0	0	OTHER	SSC
4872460996	2	EN	M	3	1	0	0	0	1	0	0	0	OTHER	SSC
4872601116	2	EN	F	5	1	0	0	0	1	0	0	0	OTHER	SSC
4872699879	2	EN	F	5	0	0	0	0	1	0	0	0	OTHER	SSC
4873038344	2	EN	M	5	0	0	0	0	1	0	0	0	OTHER	SSC
4873433868	2	EN	M	4	1	0	0	0	0	0	1	0	OTHER	WCPA
4874051864	2	EN	F	2	1	0	0	0	1	0	0	0	OTHER	SSC
4874210494	2	EN	F	2	0	0	0	0	0	1	0	0	OTHER	WCEL
4874220406	2	EN	F	5	1	0	1	0	0	0	0	0	OTHER	CEESP
4874548950	2	EN	M	5	1	0	0	0	0	0	1	0	OTHER	WCPA
4874644177	2	FR	M	5	1	0	0	0	0	0	1	0	OTHER	WCPA
4874644427	2	EN	M	1	0	0	0	0	1	0	0	0	OTHER	SSC
4875111258	2	EN	M	5	0	0	0	0	1	0	0	0	OTHER	SSC
4875800902	2	EN	M	5	0	0	0	1	0	0	0	0	OTHER	CEM
4876875375	2	EN	F	3	0	0	0	0	0	0	1	0	OTHER	WCPA
4877444758	2	ES	M	4	0	1	0	0	0	0	0	0	OTHER	CEC
4877743190	2	EN	F	1	0	0	0	0	0	0	1	1	Secretariat	WCPA
4877965467	2	EN	M	5	0	0	0	0	1	0	0	0	OTHER	SSC
4878365399	2	EN	F	5	0	0	1	1	0	0	0	0	OTHER	CEM
4878445467	2	EN	F	3	0	0	0	0	0	0	1	0	OTHER	WCPA
4878701930	2	EN	F	5	0	0	0	1	0	0	0	1	Secretariat	CEM
4878962532	2	EN	M	5	0	0	0	0	0	0	1	0	OTHER	WCPA
4879063464	2	EN	M	3	0	0	0	0	1	0	0	0	OTHER	SSC
4880510383	2	EN	F	1	0	0	0	0	1	0	0	0	OTHER	SSC
4880958393	2	EN	M	5	0	0	0	0	0	0	1	0	OTHER	WCPA
4880991585	2	EN	M	2	0	0	0	0	1	0	0	0	OTHER	SSC
4881329029	2	EN	M	5	0	0	0	0	1	0	0	0	OTHER	SSC
4881782396	2	EN	M	5	0	0	0	1	0	0	0	0	OTHER	CEM
4883407656	2	EN	F	1	0	0	0	0	1	0	0	0	OTHER	SSC
4883958870	2	EN	M	5	0	0	0	0	1	0	0	0	OTHER	SSC
4884337173	2	EN	M	2	1	0	0	0	0	1	0	0	OTHER	WCEL
4884763133	2	EN	M	5	0	0	0	0	1	0	0	0	OTHER	SSC
4885373834	2	EN	M	1	0	0	0	0	1	0	0	0	OTHER	SSC
4887309668	2	EN	F	3	1	0	0	0	1	0	0	0	OTHER	SSC
4887431516	2	EN	M	5	0	0	0	0	1	0	1	0	OTHER	WCPA
4887962400	2	ES	M	4	0	0	0	0	1	0	0	0	OTHER	SSC
4888942889	2	EN	M	5	0	0	0	0	1	0	0	0	OTHER	SSC
4888948446	2	EN	M	5	0	0	1	0	1	0	0	0	OTHER	SSC
4892324807	2	EN	F	2	0	0	0	0	1	0	0	0	OTHER	SSC
4892337296	2	EN	M	1	0	1	0	0	0	0	0	0	OTHER	CEC
4894536819	2	EN	F	2	1	0	0	0	1	0	0	0	OTHER	SSC
4894840644	2	EN	M	3	1	0	0	0	1	0	0	0	OTHER	SSC
4897370628	2	EN	M	5	0	0	0	0	1	0	0	0	OTHER	SSC
4897960702	2	EN	M	5	1	0	0	0	0	0	1	0	OTHER	WCPA
4900059176	2	EN	M	5	0	0	0	0	1	0	0	0	OTHER	SSC
4900130804	2	EN	M	3	0	0	0	0	1	0	0	0	OTHER	SSC
4902744352	2	EN	M	2	1	0	0	0	1	0	0	0	OTHER	SSC
4902947629	2	EN	M	2	1	0	1	0	0	0	0	0	OTHER	CEESP
4902947909	2	EN	F	5	1	0	0	1	0	0	0	0	OTHER	CEM
4902949626	2	EN	M	5	1	0	0	0	1	0	0	0	OTHER	SSC
4902949664	2	EN	M	2	0	0	0	0	1	0	0	0	OTHER	SSC
4902951373	2	FR	M	5	0	0	0	0	0	0	1	0	OTHER	WCPA
4902954038	2	EN	F	5	0	0	0	0	0	0	1	1	Secretariat	WCPA
4902957068	2	EN	M	5	0	0	0	0	1	0	0	0	OTHER	SSC
4902958918	2	EN	M	5	0	0	0	0	0	0	1	1	Secretariat	WCPA
4902963922	2	EN	M	2	0	0	0	1	0	0	0	1	Secretariat	CEM
4902964275	2	EN	M	1	0	0	0	0	1	0	0	0	OTHER	SSC
4902964727	2	EN	M	5	0	0	0	0	1	0	0	0	OTHER	SSC
4902968919	2	EN	M	5	0	0	0	0	1	0	0	0	OTHER	SSC
4902970917	2	EN	F	1	1	0	0	0	1	0	0	0	OTHER	SSC
4902972823	2	EN	F	4	0	0	0	0	1	0	0	0	OTHER	SSC
4902973868	2	EN	M	5	1	0	0	0	1	0	0	0	OTHER	SSC
4902978450	2	EN	M	2	1	0	0	0	1	0	0	0	OTHER	SSC
4902978663	2	EN	M	5	1	0	1	0	1	0	0	0	OTHER	SSC
4902981937	2	EN	M	5	0	0	0	0	1	0	0	0	OTHER	SSC
4902982007	2	EN	F	2	0	1	0	0	1	0	0	1	Secretariat	SSC
4902984066	2	EN	M	5	0	0	0	0	1	0	0	0	OTHER	SSC
4902986276	2	EN	M	2	0	0	1	0	1	0	0	0	OTHER	SSC
4902986530	2	EN	M	1	0	0	1	0	0	0	1	0	OTHER	WCPA
4902987962	2	FR	M	1	0	0	0	0	0	0	1	0	OTHER	WCPA
4902987994	2	EN	F	5	1	0	0	0	1	0	0	0	OTHER	SSC
4902988420	2	EN	M	2	0	0	0	1	1	0	0	0	OTHER	SSC
4902989255	2	EN	M	2	0	0	0	0	1	0	0	0	OTHER	SSC
4902991745	2	EN	F	5	1	1	0	0	0	0	0	0	OTHER	CEC
4902991824	2	EN	M	1	1	0	0	0	1	0	0	0	OTHER	SSC
4902991826	2	EN	M	5	0	0	1	0	1	0	0	0	OTHER	SSC
4902993500	2	EN	M	5	1	0	0	0	1	0	0	0	OTHER	SSC
4902996716	2	EN	M	3	0	0	0	0	1	0	0	0	OTHER	SSC
4902996765	2	EN	M	1	1	0	0	0	1	0	0	0	OTHER	SSC
4902998075	2	EN	M	5	0	0	0	0	1	0	0	0	OTHER	SSC
4902999218	2	EN	F	2	0	1	0	0	0	0	0	0	OTHER	CEC
4903000640	2	ES	M	4	1	0	0	0	0	0	1	0	OTHER	WCPA
4903003616	2	EN	M	1	0	0	0	0	1	0	0	0	OTHER	SSC
4903009346	2	EN	F	2	0	0	0	0	1	0	0	0	OTHER	SSC
4903009397	2	EN	M	2	1	0	0	0	1	0	0	0	OTHER	SSC
4903009546	2	EN	M	2	0	0	0	1	0	0	1	0	OTHER	WCPA
4903013593	2	EN	M	2	0	0	0	0	1	0	0	0	OTHER	SSC
4903015202	2	EN	M	5	0	0	0	0	1	0	0	0	OTHER	SSC
4903019655	2	EN	M	2	1	0	0	0	1	0	0	0	OTHER	SSC
4903023577	2	EN	F	5	1	0	0	0	0	0	1	0	OTHER	WCPA
4903023903	2	EN	M	1	0	0	0	0	1	0	1	0	OTHER	WCPA
4903026411	2	EN	F	5	1	0	0	0	0	0	1	0	OTHER	WCPA
4903029456	2	EN	F	5	0	0	0	0	1	0	0	0	OTHER	SSC
4903029751	2	FR	M	1	1	1	0	0	0	0	0	0	OTHER	CEC
4903031786	2	EN	F	5	1	1	0	0	0	0	0	0	OTHER	CEC
4903034879	2	EN	M	2	1	0	0	1	0	0	0	0	OTHER	CEM
4903037194	2	EN	M	5	0	0	0	0	1	0	0	0	OTHER	SSC
4903038819	2	EN	M	5	1	0	0	0	0	0	1	0	OTHER	WCPA
4903041685	2	EN	M	5	1	0	0	0	1	0	0	0	OTHER	SSC
4903042585	2	EN	F	5	0	0	0	0	1	0	0	0	OTHER	SSC
4903044253	2	EN	F	2	1	0	0	0	1	0	0	0	OTHER	SSC
4903044941	2	EN	M	2	0	0	0	1	0	0	1	0	OTHER	WCPA
4903049358	2	EN	M	5	0	1	0	0	0	0	0	0	OTHER	CEC
4903051191	2	EN	M	2	0	0	1	0	0	0	0	0	OTHER	CEESP
4903054896	2	EN	M	2	1	0	0	0	0	1	0	0	OTHER	WCEL
4903058921	2	EN	M	1	0	0	0	0	1	0	0	0	OTHER	SSC
4903059531	2	EN	F	5	0	0	0	0	0	0	1	0	OTHER	WCPA
4903059543	2	EN	M	3	0	0	0	0	1	0	0	0	OTHER	SSC
4903062586	2	EN	M	2	0	1	0	0	0	0	0	0	OTHER	CEC
4903065554	2	EN	F	2	0	1	0	0	0	0	0	0	OTHER	CEC
4903075065	2	EN	F	2	0	0	1	0	0	1	0	0	OTHER	WCEL
4903076533	2	EN	M	5	0	0	1	0	1	0	0	0	OTHER	SSC
4903079838	2	EN	F	3	0	0	0	0	0	0	1	0	OTHER	WCPA
4903080819	2	EN	M	3	1	0	0	0	1	0	0	0	OTHER	SSC
4903087676	2	EN	M	2	0	0	0	0	1	0	0	0	OTHER	SSC
4903094624	2	EN	M	1	0	0	0	0	1	0	0	0	OTHER	SSC
4903123334	2	ES	F	4	0	0	0	0	1	0	0	0	OTHER	SSC
4903124617	2	EN	M	5	0	0	0	0	0	0	1	0	OTHER	WCPA
4903126105	2	EN	M	5	1	0	0	0	1	0	0	0	OTHER	SSC
4903127734	2	EN	F	5	0	0	0	0	1	0	0	0	OTHER	SSC
4903131663	2	EN	M	5	0	0	0	0	1	0	0	0	OTHER	SSC
4903131752	2	EN	M	2	0	0	0	0	1	0	0	0	OTHER	SSC
4903138175	2	EN	M	5	0	0	0	0	1	0	0	0	OTHER	SSC
4903138938	2	ES	M	4	0	0	0	0	0	0	1	0	OTHER	WCPA
4903142039	2	EN	F	5	0	0	0	0	0	1	0	0	OTHER	WCEL
4903161161	2	EN	M	2	1	0	0	1	0	0	0	0	OTHER	CEM
4903168537	2	EN	F	4	0	0	0	0	0	0	1	0	OTHER	WCPA
4903174411	2	EN	M	1	1	0	0	0	1	0	0	0	OTHER	SSC
4903188143	2	EN	M	4	1	0	0	0	1	0	1	0	OTHER	WCPA
4903191288	2	FR	M	1	0	1	0	0	0	0	0	0	OTHER	CEC
4903199822	2	EN	M	3	0	0	0	0	1	0	0	0	OTHER	SSC
4903204903	2	EN	M	1	1	0	0	0	1	0	0	0	OTHER	SSC
4903204933	2	FR	M	1	1	0	0	1	0	0	0	0	OTHER	CEM
4903208313	2	EN	M	4	1	0	0	0	1	0	0	0	OTHER	SSC
4903225122	2	EN	M	5	0	0	0	0	1	0	0	0	OTHER	SSC
4903235404	2	EN	M	1	0	0	0	0	1	0	0	0	OTHER	SSC
4903237515	2	EN	M	4	1	0	0	0	0	0	1	0	OTHER	WCPA
4903246197	2	EN	F	2	1	0	0	0	1	0	0	0	OTHER	SSC
4903252816	2	EN	M	4	0	0	0	0	1	0	0	0	OTHER	SSC
4903253876	2	EN	M	2	0	0	0	0	1	0	0	0	OTHER	SSC
4903258043	2	EN	M	1	0	0	0	0	1	0	0	0	OTHER	SSC
4903286352	2	EN	M	5	0	0	0	0	1	0	0	0	OTHER	SSC
4903306952	2	EN	M	5	0	0	0	0	1	0	1	0	OTHER	WCPA
4903315272	2	EN	F	2	0	0	0	0	1	0	0	0	OTHER	SSC
4903320614	2	EN	M	5	1	0	0	0	0	0	1	0	OTHER	WCPA
4903327164	2	ES	M	4	1	0	0	0	0	0	1	0	OTHER	WCPA
4903334457	2	EN	F	4	1	0	0	0	1	0	0	0	OTHER	SSC
4903337654	2	EN	F	5	0	0	0	0	1	0	0	0	OTHER	SSC
4903348869	2	EN	F	2	1	0	1	0	0	0	0	0	OTHER	CEESP
4903364138	2	EN	M	4	0	0	0	0	0	0	1	0	OTHER	WCPA
4903368646	2	EN	M	1	1	0	0	0	1	0	0	0	OTHER	SSC
4903392882	2	EN	M	5	1	0	0	0	1	0	0	0	OTHER	SSC
4903393168	2	EN	M	5	1	0	0	0	0	0	1	0	OTHER	WCPA
4903396073	2	EN	M	2	1	0	0	1	0	0	0	0	OTHER	CEM
4903397423	2	EN	M	1	0	0	0	1	0	0	0	0	OTHER	CEM
4903419242	2	EN	M	5	0	0	0	0	1	0	0	0	OTHER	SSC
4903420073	2	EN	M	5	1	0	0	0	1	0	0	0	OTHER	SSC
4903422508	2	EN	F	5	0	1	0	0	0	0	0	0	OTHER	CEC
4903433714	2	EN	F	2	1	0	0	0	1	0	0	0	OTHER	SSC
4903458502	2	EN	M	5	1	0	0	0	0	0	1	0	OTHER	WCPA
4903488556	2	EN	M	5	0	0	0	0	1	0	0	0	OTHER	SSC
4903522361	2	EN	M	4	0	0	0	0	0	0	1	0	OTHER	WCPA
4903529700	2	ES	F	4	1	0	0	1	0	0	0	0	OTHER	CEM
4903536049	2	EN	M	5	0	0	0	0	1	0	0	0	OTHER	SSC
4903538466	2	EN	F	5	0	0	0	0	1	0	0	0	OTHER	SSC
4903557350	2	ES	M	4	1	0	0	0	0	0	1	0	OTHER	WCPA
4903578327	2	EN	F	4	0	0	0	0	0	1	0	0	OTHER	WCEL
4903579024	2	EN	M	5	0	0	0	0	1	0	0	0	OTHER	SSC
4903590000	2	EN	M	2	1	0	0	0	1	0	0	0	OTHER	SSC
4903599975	2	EN	M	2	1	0	0	0	0	1	0	0	OTHER	WCEL
4903632423	2	EN	M	5	0	0	0	0	1	0	0	0	OTHER	SSC
4903703789	2	EN	F	4	0	0	0	0	1	0	0	0	OTHER	SSC
4903731649	2	EN	M	5	0	0	0	0	1	0	0	0	OTHER	SSC
4903759315	2	EN	M	5	0	0	0	0	1	0	0	0	OTHER	SSC
4903812454	2	EN	M	4	0	0	0	0	1	0	0	0	OTHER	SSC
4903854610	2	EN	F	1	0	0	0	0	1	0	0	0	OTHER	SSC
4903862625	2	EN	M	5	0	0	0	0	1	0	0	0	OTHER	SSC
4903862858	2	EN	M	5	0	0	0	0	1	0	0	0	OTHER	SSC
4903882148	2	EN	M	4	0	0	0	0	1	0	1	0	OTHER	WCPA
4903909596	2	EN	F	5	1	0	0	0	1	0	0	0	OTHER	SSC
4903946048	2	FR	M	1	0	0	0	0	0	0	1	0	OTHER	WCPA
4903995426	2	EN	M	5	0	0	0	0	1	0	0	0	OTHER	SSC
4904047021	2	EN	F	5	0	1	0	0	0	0	0	0	OTHER	CEC
4904081138	2	EN	M	5	0	0	0	0	1	0	0	0	OTHER	SSC
4904112560	2	EN	F	5	0	0	0	0	1	0	0	0	OTHER	SSC
4904244522	2	EN	M	2	0	0	1	0	0	0	1	0	OTHER	WCPA
4904269139	2	EN	M	5	0	0	0	0	1	0	0	0	OTHER	SSC
4904298821	2	ES	F	4	0	0	0	0	0	0	1	0	OTHER	WCPA
4904301272	2	EN	M	5	0	0	0	0	1	0	0	0	OTHER	SSC
4904346691	2	EN	F	1	0	0	0	0	0	0	1	0	OTHER	WCPA
4904404467	2	EN	M	5	0	0	0	0	1	0	0	0	OTHER	SSC
4904410495	2	EN	M	4	0	0	0	0	0	1	0	0	OTHER	WCEL
4904467311	2	EN	F	5	1	1	0	0	0	0	0	0	OTHER	CEC
4904467355	2	EN	M	2	0	0	0	0	1	0	0	0	OTHER	SSC
4904508660	2	EN	M	5	1	0	0	0	0	0	1	0	OTHER	WCPA
4904686759	2	EN	F	5	0	0	0	0	1	0	0	0	OTHER	SSC
4904696882	2	EN	M	5	1	0	1	1	0	0	1	0	OTHER	WCPA
4904792103	2	EN	F	5	0	0	0	0	1	0	0	0	OTHER	SSC
4904839593	2	EN	F	5	0	0	0	1	0	0	1	0	OTHER	WCPA
4904857969	2	ES	F	4	0	0	0	0	1	0	0	0	OTHER	SSC
4904890634	2	EN	M	1	0	0	0	0	1	0	0	0	OTHER	SSC
4904905385	2	ES	F	4	0	1	0	0	0	0	0	0	OTHER	CEC
4904937899	2	EN	M	5	1	0	0	0	1	0	0	0	OTHER	SSC
4905035673	2	EN	M	2	0	0	0	0	1	0	0	0	OTHER	SSC
4905040905	2	EN	M	3	0	0	0	0	0	0	1	0	OTHER	WCPA
4905041639	2	EN	M	4	1	0	0	0	1	0	0	0	OTHER	SSC
4905045608	2	EN	F	2	1	0	0	0	1	0	0	0	OTHER	SSC
4905050090	2	EN	M	1	0	0	0	0	0	0	1	0	OTHER	WCPA
4905091313	2	EN	M	5	0	0	0	0	1	0	0	0	OTHER	SSC
4905097065	2	EN	F	5	0	0	0	0	0	0	1	0	OTHER	WCPA
4905161768	2	EN	M	1	1	0	0	0	1	0	0	0	OTHER	SSC
4905164353	2	EN	F	5	0	0	0	0	1	0	0	0	OTHER	SSC
4905236329	2	EN	M	1	0	0	0	0	1	0	0	0	OTHER	SSC
4905285155	2	EN	M	1	0	0	0	0	0	0	1	0	OTHER	WCPA
4905286174	2	FR	F	1	0	0	0	0	0	0	1	0	OTHER	WCPA
4905327343	2	EN	F	2	0	0	0	0	0	0	1	0	OTHER	WCPA
4905338811	2	EN	M	3	0	0	0	0	0	0	1	0	OTHER	WCPA
4905355672	2	EN	M	5	0	0	0	0	0	0	1	0	OTHER	WCPA
4905411434	2	EN	F	3	1	1	0	0	0	0	1	0	OTHER	WCPA
4905465400	2	EN	F	5	0	0	0	0	1	0	0	0	OTHER	SSC
4905505745	2	EN	M	5	0	0	0	0	1	0	0	0	OTHER	SSC
4905703357	2	FR	F	5	1	0	0	0	0	0	1	0	OTHER	WCPA
4905797410	2	ES	M	4	1	1	0	0	0	0	0	0	OTHER	CEC
4905934426	2	FR	M	1	0	0	0	0	0	0	1	0	OTHER	WCPA
4905975159	2	EN	M	5	1	0	0	0	0	0	1	0	OTHER	WCPA
4906069511	2	EN	M	5	1	0	0	0	1	0	0	0	OTHER	SSC
4906082829	2	EN	M	5	1	1	0	0	0	0	0	0	OTHER	CEC
4906223863	2	EN	M	2	1	0	0	0	0	1	0	0	OTHER	WCEL
4906310359	2	EN	M	5	1	0	0	0	0	0	1	0	OTHER	WCPA
4906648262	2	EN	F	5	0	0	0	0	1	0	0	0	OTHER	SSC
4906732740	2	EN	M	4	1	0	0	0	1	0	0	0	OTHER	SSC
4906808961	2	EN	F	1	0	0	0	0	0	0	1	0	OTHER	WCPA
4907060480	2	EN	M	2	1	0	0	0	1	0	0	0	OTHER	SSC
4907078886	2	EN	F	5	0	0	0	0	1	0	0	0	OTHER	SSC
4907166127	2	EN	M	2	0	0	0	0	0	0	1	0	OTHER	WCPA
4907228409	2	EN	F	5	0	0	0	0	1	0	0	0	OTHER	SSC
4907364930	2	EN	M	1	1	0	0	0	0	0	1	0	OTHER	WCPA
4908309950	2	EN	F	5	0	0	0	0	1	0	0	0	OTHER	SSC
4908430433	2	EN	M	5	0	0	0	0	1	0	0	1	Secretariat	SSC
4908616374	2	EN	M	5	0	0	0	0	1	0	0	0	OTHER	SSC
4908664690	2	EN	F	5	0	0	0	0	1	0	0	0	OTHER	SSC
4908734541	2	EN	F	5	0	0	0	0	1	0	0	0	OTHER	SSC
4908973969	2	EN	M	1	0	0	0	0	1	0	0	0	OTHER	SSC
4909097496	2	EN	M	2	0	0	0	0	1	0	0	0	OTHER	SSC
4909210962	2	EN	M	2	1	1	0	0	0	0	0	0	OTHER	CEC
4909218689	2	EN	F	2	0	1	1	1	1	1	1	0	OTHER	WCPA
4910028848	2	EN	F	2	0	0	0	0	1	0	0	0	OTHER	SSC
4910513691	2	EN	F	5	0	0	0	1	0	0	0	0	OTHER	CEM
4910670325	2	EN	M	2	1	1	0	0	0	0	0	0	OTHER	CEC
4861713080	2	FR	F	5	0	0	0	0	0	0	0	0	NatNGO	OTHER
4861713773	2	EN	F	3	1	0	0	0	0	0	0	0	GovAgency	OTHER
4861736692	2	FR	M	1	0	0	0	0	0	0	0	0	NatNGO	OTHER
4861803891	2	EN	M	5	0	0	0	0	0	0	0	0	IntNGO	OTHER
4861818456	2	ES	M	5	0	0	0	0	0	0	0	0	NatNGO	OTHER
4861825512	2	ES	M	5	1	0	0	0	0	0	0	0	NatNGO	OTHER
4861895509	2	ES	M	4	0	0	0	0	0	0	0	0	NatNGO	OTHER
4861915002	2	EN	M	2	0	0	0	0	0	0	0	0	NatNGO	OTHER
4862060601	2	EN	F	3	0	0	0	0	0	0	0	0	State	OTHER
4862137522	2	EN	F	5	0	0	0	0	0	0	0	0	IntNGO	OTHER
4862353293	2	ES	F	4	1	0	0	0	0	0	0	0	Affiliate	OTHER
4862353794	2	EN	M	5	1	0	0	0	0	0	0	0	State	OTHER
4862396418	2	ES	M	4	1	0	0	0	0	0	0	0	Affiliate	OTHER
4862413551	2	EN	M	5	1	0	0	0	0	0	0	0	IntNGO	OTHER
4862443749	2	EN	M	5	0	0	0	0	0	0	0	0	IntNGO	OTHER
4862474478	2	EN	F	4	0	0	0	0	0	0	0	0	Affiliate	OTHER
4862486232	2	ES	M	4	1	0	0	0	0	0	0	0	Affiliate	OTHER
4862518065	2	EN	F	5	1	0	0	0	0	0	0	0	GovAgency	OTHER
4862557897	2	ES	F	4	1	0	0	0	0	0	0	0	NatNGO	OTHER
4862613962	2	EN	M	1	0	0	0	0	0	0	0	0	NatNGO	OTHER
4862744609	2	EN	F	4	1	0	0	0	0	0	0	0	Affiliate	OTHER
4863009049	2	ES	F	4	1	0	0	0	0	0	0	0	NatNGO	OTHER
4863016322	2	EN	M	1	0	0	0	0	0	0	0	0	GovAgency	OTHER
4863226760	2	ES	M	4	0	0	0	0	0	0	0	0	Affiliate	OTHER
4863339567	2	EN	M	2	1	0	0	0	0	0	0	0	GovAgency	OTHER
4863571051	2	EN	M	5	1	0	0	0	0	0	0	0	GovAgency	OTHER
4863643981	2	EN	F	1	0	0	0	0	0	0	0	0	GovAgency	OTHER
4863653775	2	EN	M	3	0	0	0	0	0	0	0	0	NatNGO	OTHER
4863749704	2	EN	M	1	0	0	0	0	0	0	0	0	GovAgency	OTHER
4863753224	2	ES	M	5	1	0	0	0	0	0	0	0	Affiliate	OTHER
4863908673	2	EN	M	5	0	0	0	0	0	0	0	0	NatNGO	OTHER
4863945029	2	EN	M	1	0	0	0	0	0	0	0	0	NatNGO	OTHER
4864047152	2	EN	F	5	1	0	0	0	0	0	0	0	Affiliate	OTHER
4864123204	2	EN	F	5	0	0	0	0	0	0	0	0	NatNGO	OTHER
4864634818	2	EN	M	5	1	0	0	0	0	0	0	0	NatNGO	OTHER
4864833174	2	ES	F	4	0	0	0	0	0	0	0	0	NatNGO	OTHER
4866122610	2	EN	F	3	0	0	0	0	0	0	0	0	IntNGO	OTHER
4866598317	2	ES	M	4	0	0	0	0	0	0	0	0	IntNGO	OTHER
4866713114	2	EN	M	5	1	0	0	0	0	0	0	0	IntNGO	OTHER
4867945862	2	EN	F	5	0	0	0	0	0	0	0	0	Affiliate	OTHER
4868543670	2	EN	M	1	0	0	0	0	0	0	0	0	NatNGO	OTHER
4868941161	2	EN	M	1	0	0	0	0	0	0	0	0	IntNGO	OTHER
4870106317	2	EN	F	5	0	0	0	0	0	0	0	0	NatNGO	OTHER
4872436970	2	EN	M	3	0	0	0	0	0	0	0	0	NatNGO	OTHER
4879367536	2	EN	M	1	1	0	0	0	0	0	0	0	GovAgency	OTHER
4890795031	2	FR	M	1	0	0	0	0	0	0	0	0	State	OTHER
4900554088	2	EN	M	2	1	0	0	0	0	0	0	0	NatNGO	OTHER
4902435776	2	EN	F	5	0	0	0	0	0	0	0	0	Affiliate	OTHER
4902509423	2	ES	M	4	0	0	0	0	0	0	0	0	NatNGO	OTHER
4902678314	2	FR	M	1	0	0	0	0	0	0	0	0	NatNGO	OTHER
4902834590	2	EN	M	5	0	0	0	0	0	0	0	0	NatNGO	OTHER
4902890814	2	EN	M	2	1	0	0	0	0	0	0	0	NatNGO	OTHER
4902929594	2	FR	M	1	0	0	0	0	0	0	0	0	State	OTHER
4902935269	2	ES	M	5	1	0	0	0	0	0	0	0	NatNGO	OTHER
4902963159	2	EN	F	5	0	0	0	0	0	0	0	0	NatNGO	OTHER
4902975152	2	EN	F	5	0	0	0	0	0	0	0	0	NatNGO	OTHER
4902989541	2	FR	M	1	0	0	0	0	0	0	0	0	NatNGO	OTHER
4902996780	2	FR	M	1	0	0	0	0	0	0	0	0	NatNGO	OTHER
4903005972	2	FR	M	1	0	0	0	0	0	0	0	0	NatNGO	OTHER
4903007150	2	FR	M	1	0	0	0	0	0	0	0	0	NatNGO	OTHER
4903022095	2	EN	M	1	1	0	0	0	0	0	0	0	NatNGO	OTHER
4903023503	2	EN	M	1	0	0	0	0	0	0	0	0	GovAgency	OTHER
4903038344	2	FR	F	1	1	0	0	0	0	0	0	0	Affiliate	OTHER
4903056045	2	EN	M	5	0	0	0	0	0	0	0	0	IntNGO	OTHER
4903059641	2	ES	M	4	0	0	0	0	0	0	0	0	NatNGO	OTHER
4903064123	2	EN	M	5	1	0	0	0	0	0	0	0	NatNGO	OTHER
4903070818	2	EN	F	2	0	0	0	0	0	0	0	0	NatNGO	OTHER
4903079147	2	FR	M	1	0	0	0	0	0	0	0	0	NatNGO	OTHER
4903085043	2	EN	M	5	1	0	0	0	0	0	0	0	NatNGO	OTHER
4903090831	2	EN	M	3	0	0	0	0	0	0	0	0	NatNGO	OTHER
4903182753	2	FR	M	1	0	0	0	0	0	0	0	0	NatNGO	OTHER
4903218560	2	EN	M	1	1	0	0	0	0	0	0	0	GovAgency	OTHER
4903293954	2	EN	F	5	1	0	0	0	0	0	0	0	IntNGO	OTHER
4903335605	2	EN	M	5	0	0	0	0	0	0	0	0	State	OTHER
4903490079	2	EN	M	5	1	0	0	0	0	0	0	0	IntNGO	OTHER
4903587632	2	FR	M	1	0	0	0	0	0	0	0	0	Affiliate	OTHER
4903595376	2	EN	M	5	0	0	0	0	0	0	0	0	IntNGO	OTHER
4903603405	2	EN	M	1	1	0	0	0	0	0	0	0	State	OTHER
4903629888	2	EN	F	5	0	0	0	0	0	0	0	0	IntNGO	OTHER
4903648562	2	EN	M	5	0	0	0	0	0	0	0	0	IntNGO	OTHER
4903957292	2	FR	F	5	0	0	0	0	0	0	0	0	Affiliate	OTHER
4904048621	2	EN	M	5	0	0	0	0	0	0	0	0	State	OTHER
4904212227	2	EN	F	5	0	0	0	0	0	0	0	0	IntNGO	OTHER
4904504213	2	ES	F	4	1	0	0	0	0	0	0	0	NatNGO	OTHER
4904506925	2	EN	M	1	0	0	0	0	0	0	0	0	State	OTHER
4904631509	2	ES	M	4	0	0	0	0	0	0	0	0	NatNGO	OTHER
4904679237	2	EN	M	5	1	0	0	0	0	0	0	0	NatNGO	OTHER
4904849496	2	EN	F	2	0	0	0	0	0	0	0	0	IntNGO	OTHER
4904929583	2	EN	M	2	0	0	0	0	0	0	0	0	State	OTHER
4905001130	2	EN	F	2	0	0	0	0	0	0	0	0	GovAgency	OTHER
4905089078	2	EN	M	2	0	0	0	0	0	0	0	0	NatNGO	OTHER
4905218364	2	EN	M	3	0	0	0	0	0	0	0	0	NatNGO	OTHER
4905235375	2	EN	M	2	0	0	0	0	0	0	0	0	NatNGO	OTHER
4905244955	2	EN	M	1	1	0	0	0	0	0	0	0	NatNGO	OTHER
4905310783	2	EN	M	1	0	0	0	0	0	0	0	0	NatNGO	OTHER
4905365539	2	EN	M	1	0	0	0	0	0	0	0	0	GovAgency	OTHER
4905607258	2	ES	M	4	1	0	0	0	0	0	0	0	State	OTHER
4905607739	2	ES	F	4	1	0	0	0	0	0	0	0	NatNGO	OTHER
4905671568	2	EN	M	3	0	0	0	0	0	0	0	0	NatNGO	OTHER
4905730959	2	EN	M	3	0	0	0	0	0	0	0	0	NatNGO	OTHER
4905932657	2	EN	M	2	0	0	0	0	0	0	0	0	NatNGO	OTHER
4906022119	2	EN	M	4	0	0	0	0	0	0	0	0	IntNGO	OTHER
4906186212	2	EN	F	5	1	0	0	0	0	0	0	0	IntNGO	OTHER
4906198893	2	FR	M	1	0	0	0	0	0	0	0	0	State	OTHER
4906955170	2	EN	M	2	0	0	0	0	0	0	0	0	NatNGO	OTHER
4907228812	2	EN	M	1	0	0	0	0	0	0	0	0	NatNGO	OTHER
4907680177	2	EN	F	5	1	0	0	0	0	0	0	0	IntNGO	OTHER
4908521075	2	FR	F	1	1	0	0	0	0	0	0	0	State	OTHER
4908955988	2	EN	F	5	0	0	0	0	0	0	0	0	NatNGO	OTHER
4910196051	2	EN	F	4	1	0	0	0	0	0	0	0	NatNGO	OTHER
4862320373	2	EN	M	5	1	0	0	0	0	0	0	1	Secretariat	OTHER
4862333511	2	EN	F	5	0	0	0	0	0	0	0	0	OTHER	OTHER
4862335162	2	ES	F	4	0	0	0	0	0	0	0	1	Secretariat	OTHER
4862344377	2	EN	F	5	0	0	0	0	0	0	0	1	Secretariat	OTHER
4862347235	2	EN	F	1	0	0	0	0	0	0	0	0	OTHER	OTHER
4862348877	2	EN	M	4	0	0	0	0	0	0	0	1	Secretariat	OTHER
4862351474	2	EN	M	5	0	0	0	0	0	0	0	1	Secretariat	OTHER
4862367703	2	EN	M	5	0	0	0	0	0	0	0	1	Secretariat	OTHER
4862398534	2	EN	F	5	0	0	0	0	0	0	0	1	Secretariat	OTHER
4862431293	2	ES	M	4	0	0	0	0	0	0	0	0	OTHER	OTHER
4862484349	2	EN	M	4	1	0	0	0	0	0	0	0	OTHER	OTHER
4862561500	2	EN	M	4	0	0	0	0	0	0	0	1	Secretariat	OTHER
4862587808	2	EN	F	4	0	0	0	0	0	0	0	1	Secretariat	OTHER
4862659343	2	EN	M	1	0	0	0	0	0	0	0	1	Secretariat	OTHER
4862664035	2	ES	M	4	1	0	0	0	0	0	0	0	OTHER	OTHER
4862685875	2	EN	M	4	0	0	0	0	0	0	0	0	OTHER	OTHER
4862781209	2	EN	M	4	0	0	0	0	0	0	0	1	Secretariat	OTHER
4863055204	2	EN	M	4	0	0	0	0	0	0	0	1	Secretariat	OTHER
4863215751	2	EN	M	5	1	0	0	0	0	0	0	0	OTHER	OTHER
4863415782	2	EN	F	2	0	0	0	0	0	0	0	1	Secretariat	OTHER
4863548657	2	EN	F	2	0	0	0	0	0	0	0	1	Secretariat	OTHER
4863565967	2	EN	M	1	0	0	0	0	0	0	0	1	Secretariat	OTHER
4863593993	2	EN	M	2	0	0	0	0	0	0	0	1	Secretariat	OTHER
4863650973	2	FR	M	1	0	0	0	0	0	0	0	0	OTHER	OTHER
4863685200	2	EN	M	1	0	0	0	0	0	0	0	0	OTHER	OTHER
4863686789	2	EN	M	2	0	0	0	0	0	0	0	1	Secretariat	OTHER
4863714883	2	EN	F	5	0	0	0	0	0	0	0	1	Secretariat	OTHER
4863727261	2	EN	F	5	1	0	0	0	0	0	0	0	OTHER	OTHER
4863772709	2	EN	F	5	0	0	0	0	0	0	0	1	Secretariat	OTHER
4863817290	2	EN	F	5	1	0	0	0	0	0	0	1	Secretariat	OTHER
4863843603	2	EN	F	5	0	0	0	0	0	0	0	0	OTHER	OTHER
4863863931	2	EN	M	2	1	0	0	0	0	0	0	1	Secretariat	OTHER
4864082379	2	ES	F	5	1	0	0	0	0	0	0	1	Secretariat	OTHER
4864103142	2	FR	M	1	0	0	0	0	0	0	0	1	Secretariat	OTHER
4864348814	2	EN	F	5	1	0	0	0	0	0	0	0	OTHER	OTHER
4865751512	2	EN	M	2	0	0	0	0	0	0	0	0	OTHER	OTHER
4866106928	2	EN	M	3	0	0	0	0	0	0	0	0	OTHER	OTHER
4866212926	2	EN	F	1	0	0	0	0	0	0	0	1	Secretariat	OTHER
4866506093	2	EN	F	5	0	0	0	0	0	0	0	1	Secretariat	OTHER
4866832910	2	EN	M	4	1	0	0	0	0	0	0	0	OTHER	OTHER
4866967068	2	EN	M	5	0	0	0	0	0	0	0	0	OTHER	OTHER
4867499887	2	EN	F	5	0	0	0	0	0	0	0	0	OTHER	OTHER
4872100230	2	EN	F	5	0	0	0	0	0	0	0	1	Secretariat	OTHER
4872838668	2	ES	M	4	1	0	0	0	0	0	0	1	Secretariat	OTHER
4875739489	2	EN	M	5	0	0	0	0	0	0	0	1	Secretariat	OTHER
4876981856	2	EN	F	5	0	0	0	0	0	0	0	1	Secretariat	OTHER
4879307820	2	EN	M	5	1	0	0	0	0	0	0	1	Secretariat	OTHER
4882231839	2	EN	M	2	0	0	0	0	0	0	0	0	OTHER	OTHER
4887430183	2	EN	F	5	0	0	0	0	0	0	0	0	OTHER	OTHER
4898434846	2	EN	M	5	0	0	0	0	0	0	0	1	Secretariat	OTHER
4902717715	2	EN	M	2	1	0	0	0	0	0	0	0	OTHER	OTHER
4902949866	2	EN	M	5	0	0	0	0	0	0	0	1	Secretariat	OTHER
4902952809	2	EN	F	2	0	0	0	0	0	0	0	1	Secretariat	OTHER
4902954543	2	EN	F	5	0	0	0	0	0	0	0	1	Secretariat	OTHER
4902958690	2	EN	M	3	1	0	0	0	0	0	0	0	OTHER	OTHER
4902959504	2	EN	F	2	0	0	0	0	0	0	0	1	Secretariat	OTHER
4902961209	2	EN	M	5	0	0	0	0	0	0	0	0	OTHER	OTHER
4902968610	2	EN	M	5	1	0	0	0	0	0	0	0	OTHER	OTHER
4902987014	2	EN	F	2	0	0	0	0	0	0	0	1	Secretariat	OTHER
4902991981	2	EN	F	5	1	0	0	0	0	0	0	1	Secretariat	OTHER
4902997965	2	EN	F	5	0	0	0	0	0	0	0	1	Secretariat	OTHER
4903014803	2	EN	M	5	0	0	0	0	0	0	0	0	OTHER	OTHER
4903022048	2	EN	F	5	0	0	0	0	0	0	0	1	Secretariat	OTHER
4903148724	2	EN	M	5	0	0	0	0	0	0	0	0	OTHER	OTHER
4903166938	2	EN	M	2	0	0	0	0	0	0	0	1	Secretariat	OTHER
4903183681	2	EN	M	5	0	0	0	0	0	0	0	1	Secretariat	OTHER
4903215465	2	EN	F	3	0	0	0	0	0	0	0	0	OTHER	OTHER
4903272155	2	EN	F	1	1	0	0	0	0	0	0	0	OTHER	OTHER
4903332265	2	EN	M	2	0	0	0	0	0	0	0	0	OTHER	OTHER
4903375304	2	EN	M	4	0	0	0	0	0	0	0	1	Secretariat	OTHER
4903411910	2	ES	M	4	1	0	0	0	0	0	0	1	Secretariat	OTHER
4903452734	2	EN	F	5	0	0	0	0	0	0	0	1	Secretariat	OTHER
4903469838	2	EN	F	1	1	0	0	0	0	0	0	0	OTHER	OTHER
4903631119	2	EN	M	5	0	0	0	0	0	0	0	1	Secretariat	OTHER
4903681586	2	EN	M	1	0	0	0	0	0	0	0	1	Secretariat	OTHER
4903853225	2	EN	M	5	0	0	0	0	0	0	0	0	OTHER	OTHER
4904433470	2	EN	M	2	1	0	0	0	0	0	0	1	Secretariat	OTHER
4904462829	2	EN	F	5	1	0	0	0	0	0	0	0	OTHER	OTHER
4904987601	2	EN	M	4	0	0	0	0	0	0	0	1	Secretariat	OTHER
4905045002	2	FR	F	5	0	0	0	0	0	0	0	1	Secretariat	OTHER
4905472976	2	EN	F	2	0	0	0	0	0	0	0	0	OTHER	OTHER
4906164447	2	EN	M	2	0	0	0	0	0	0	0	1	Secretariat	OTHER
4906322842	2	EN	M	2	0	0	0	0	0	0	0	1	Secretariat	OTHER
4908989980	2	EN	M	4	0	0	0	0	0	0	0	0	OTHER	OTHER
4861723986	3	ES	M	5	1	0	0	0	0	0	1	0	NatNGO	WCPA
4862093716	3	EN	M	5	1	0	0	0	0	1	0	0	NatNGO	WCEL
4862352218	3	ES	M	4	0	0	0	1	0	0	1	0	NatNGO	WCPA
4862372852	3	FR	M	1	0	0	0	0	0	0	1	0	GovAgency	WCPA
4862377607	3	ES	M	5	1	0	0	0	1	0	0	0	NatNGO	SSC
4862399548	3	EN	M	2	1	0	0	0	1	0	0	0	GovAgency	SSC
4862417037	3	EN	M	4	0	0	0	0	0	0	1	0	IntNGO	WCPA
4862450831	3	EN	M	2	1	1	1	1	1	1	1	1	Secretariat	WCPA
4862479182	3	EN	M	2	1	0	0	0	0	0	1	0	NatNGO	WCPA
4862507973	3	EN	M	5	0	0	0	1	0	0	0	0	IntNGO	CEM
4862515880	3	EN	F	5	0	0	0	0	1	0	1	0	IntNGO	WCPA
4862525700	3	ES	M	4	1	0	1	0	0	0	0	0	NatNGO	CEESP
4862577788	3	ES	M	4	1	1	0	0	0	0	0	0	NatNGO	CEC
4862589339	3	EN	M	5	0	0	0	0	1	0	0	0	NatNGO	SSC
4862599817	3	EN	M	2	1	1	0	0	1	0	0	0	Affiliate	SSC
4862718714	3	EN	M	5	1	0	0	0	1	0	0	0	IntNGO	SSC
4863198902	3	ES	M	4	1	0	0	0	0	0	1	0	NatNGO	WCPA
4863414362	3	EN	M	2	0	0	0	0	1	0	0	0	GovAgency	SSC
4863690558	3	EN	M	1	1	0	0	0	1	0	0	0	GovAgency	SSC
4863738571	3	EN	F	3	1	1	0	0	0	0	0	0	NatNGO	CEC
4863836920	3	EN	M	5	1	0	0	0	1	0	0	0	NatNGO	SSC
4863938499	3	EN	M	5	1	0	0	0	1	0	0	0	Affiliate	SSC
4863954308	3	ES	M	4	0	1	0	0	0	0	1	0	NatNGO	WCPA
4864604253	3	EN	M	1	0	0	0	0	1	0	0	0	IntNGO	SSC
4866007924	3	EN	M	5	1	0	0	0	1	0	1	0	GovAgency	WCPA
4866814860	3	EN	M	2	0	0	0	0	0	0	1	0	State	WCPA
4867033245	3	FR	M	1	0	1	0	0	0	0	0	0	NatNGO	CEC
4867207589	3	EN	F	4	1	0	0	1	0	0	1	0	IntNGO	WCPA
4867968625	3	EN	F	5	1	0	0	1	1	0	0	0	IntNGO	SSC
4868911400	3	EN	F	5	0	1	0	0	1	0	0	0	IntNGO	SSC
4871167468	3	FR	M	1	0	1	0	0	0	0	0	0	NatNGO	CEC
4871199612	3	EN	M	4	1	0	0	0	1	0	0	0	IntNGO	SSC
4871946796	3	EN	M	1	1	0	0	0	1	0	0	0	NatNGO	SSC
4872005505	3	EN	M	2	0	0	0	0	1	0	1	0	Affiliate	WCPA
4876177415	3	EN	M	5	1	0	0	1	1	0	1	0	NatNGO	WCPA
4880111883	3	EN	M	5	1	0	0	0	0	0	1	0	IntNGO	WCPA
4883766326	3	EN	M	5	1	0	1	0	1	0	0	0	NatNGO	SSC
4890655950	3	EN	M	4	1	0	1	0	0	0	1	0	IntNGO	WCPA
4902788030	3	EN	F	1	1	0	0	0	1	0	0	0	NatNGO	SSC
4902949008	3	EN	M	5	1	0	0	0	0	0	1	0	GovAgency	WCPA
4902979695	3	EN	F	3	1	0	0	0	0	0	1	0	NatNGO	WCPA
4902981612	3	EN	M	2	0	0	0	0	1	0	0	0	NatNGO	SSC
4902988910	3	EN	M	5	1	0	0	0	1	0	0	0	GovAgency	SSC
4903035549	3	EN	M	2	0	0	0	0	1	0	0	0	IntNGO	SSC
4903043556	3	EN	M	2	0	0	1	0	0	0	0	0	GovAgency	CEESP
4903061198	3	EN	M	2	0	0	0	0	1	0	1	0	Affiliate	WCPA
4903062445	3	EN	M	2	0	0	0	0	1	0	1	0	NatNGO	WCPA
4903083006	3	EN	M	3	0	0	0	0	1	0	0	0	NatNGO	SSC
4903286587	3	ES	M	4	0	0	1	0	0	0	0	0	NatNGO	CEESP
4903331156	3	FR	M	1	0	0	0	1	0	0	0	0	IntNGO	CEM
4903466102	3	EN	M	5	1	0	0	0	1	0	0	0	IntNGO	SSC
4903539117	3	EN	M	5	1	0	0	0	1	0	0	0	NatNGO	SSC
4903580415	3	ES	M	4	0	0	0	0	1	0	1	0	NatNGO	WCPA
4903816673	3	FR	M	1	0	0	0	0	0	0	1	0	NatNGO	WCPA
4903934804	3	ES	F	4	1	0	0	0	0	1	0	0	NatNGO	WCEL
4904477831	3	EN	M	5	1	0	0	0	1	0	0	0	GovAgency	SSC
4905204961	3	FR	M	1	1	1	0	0	0	0	0	0	NatNGO	CEC
4905559960	3	FR	M	1	0	0	0	0	0	0	1	0	GovAgency	WCPA
4905796111	3	ES	F	4	1	1	0	0	0	0	0	0	NatNGO	CEC
4906623598	3	ES	F	4	1	0	0	0	0	0	1	0	NatNGO	WCPA
4907788721	3	EN	M	1	1	1	0	0	0	0	0	0	GovAgency	CEC
4909493782	3	EN	M	5	0	0	0	1	0	0	0	0	NatNGO	CEM
4862318583	3	FR	M	5	0	0	0	0	0	0	1	0	OTHER	WCPA
4862319578	3	EN	M	5	1	0	0	0	1	0	0	0	OTHER	SSC
4862319669	3	EN	M	5	1	0	0	0	1	0	0	0	OTHER	SSC
4862319973	3	EN	M	5	1	0	0	0	1	0	0	0	OTHER	SSC
4862320091	3	EN	M	5	1	0	1	0	0	0	0	0	OTHER	CEESP
4862320207	3	EN	M	5	1	0	0	0	1	0	0	0	OTHER	SSC
4862322872	3	EN	M	4	1	0	0	0	1	0	0	0	OTHER	SSC
4862324463	3	EN	F	5	1	0	0	0	1	0	0	0	OTHER	SSC
4862326611	3	EN	M	5	1	1	1	0	0	0	1	0	OTHER	WCPA
4862328147	3	EN	M	5	1	0	0	0	1	0	0	0	OTHER	SSC
4862331125	3	EN	M	5	0	0	0	0	1	0	0	0	OTHER	SSC
4862338172	3	EN	F	5	1	0	0	0	1	0	0	0	OTHER	SSC
4862342315	3	EN	F	2	1	0	1	0	0	1	0	0	OTHER	WCEL
4862342658	3	EN	F	5	1	0	0	0	1	0	0	0	OTHER	SSC
4862345329	3	ES	M	4	0	0	0	0	1	0	0	0	OTHER	SSC
4862345872	3	EN	M	2	1	0	1	0	0	0	0	0	OTHER	CEESP
4862346452	3	EN	M	5	0	0	1	1	1	0	0	0	OTHER	SSC
4862347441	3	EN	M	5	1	0	0	0	1	0	0	1	Secretariat	SSC
4862352744	3	EN	M	5	1	0	0	0	1	0	0	0	OTHER	SSC
4862353740	3	EN	F	5	1	0	0	0	1	0	0	0	OTHER	SSC
4862353910	3	ES	F	4	0	0	0	0	0	0	1	0	OTHER	WCPA
4862356240	3	EN	M	5	1	0	1	0	0	0	1	0	OTHER	WCPA
4862359011	3	EN	M	5	1	0	0	0	1	0	0	0	OTHER	SSC
4862363593	3	EN	M	5	1	0	0	0	1	0	0	0	OTHER	SSC
4862365204	3	EN	M	5	1	0	0	0	1	0	0	0	OTHER	SSC
4862365379	3	EN	M	4	1	0	0	0	1	0	0	0	OTHER	SSC
4862365801	3	EN	F	5	1	0	0	0	1	0	0	0	OTHER	SSC
4862369540	3	EN	M	5	1	0	0	0	1	0	0	0	OTHER	SSC
4862373751	3	EN	M	1	1	1	0	0	0	0	0	0	OTHER	CEC
4862375206	3	EN	M	5	0	0	0	0	1	0	0	0	OTHER	SSC
4862379072	3	EN	M	5	1	0	0	0	1	0	0	0	OTHER	SSC
4862380116	3	EN	F	5	1	0	0	0	1	0	0	0	OTHER	SSC
4862381563	3	EN	F	1	1	0	0	0	1	0	0	0	OTHER	SSC
4862382073	3	EN	M	5	1	0	0	0	1	0	0	0	OTHER	SSC
4862385935	3	EN	M	2	1	0	0	0	0	1	0	0	OTHER	WCEL
4862389893	3	FR	M	1	1	0	0	0	0	1	0	0	OTHER	WCEL
4862390025	3	EN	M	5	1	0	0	0	1	0	0	0	OTHER	SSC
4862391925	3	EN	M	5	1	0	0	0	1	0	0	0	OTHER	SSC
4862397769	3	EN	M	5	1	0	0	0	1	0	0	0	OTHER	SSC
4862399995	3	EN	M	1	1	0	0	0	1	0	0	0	OTHER	SSC
4862401893	3	EN	M	5	1	0	0	0	1	0	0	0	OTHER	SSC
4862403088	3	EN	M	5	0	0	0	0	1	0	0	0	OTHER	SSC
4862403992	3	EN	F	1	1	0	0	0	1	0	0	0	OTHER	SSC
4862406786	3	EN	F	5	1	0	0	0	1	0	0	0	OTHER	SSC
4862407492	3	EN	M	3	1	0	0	0	1	0	0	0	OTHER	SSC
4862411415	3	EN	F	5	0	1	0	0	0	0	0	0	OTHER	CEC
4862413357	3	EN	M	5	1	0	0	0	1	0	0	0	OTHER	SSC
4862414571	3	EN	F	4	1	0	0	0	1	0	0	0	OTHER	SSC
4862416430	3	EN	M	5	1	0	0	0	1	0	0	0	OTHER	SSC
4862417348	3	EN	M	5	1	0	0	0	1	0	0	0	OTHER	SSC
4862420935	3	EN	M	4	0	0	0	0	1	0	1	0	OTHER	WCPA
4862420999	3	EN	M	5	1	0	0	0	1	0	0	0	OTHER	SSC
4862424905	3	EN	M	5	0	0	0	0	0	0	1	0	OTHER	WCPA
4862427159	3	EN	M	5	1	0	0	0	1	0	1	0	OTHER	WCPA
4862434847	3	EN	M	5	1	0	0	0	1	0	0	0	OTHER	SSC
4862440396	3	EN	M	2	1	1	0	1	0	0	0	0	OTHER	CEM
4862442484	3	EN	F	5	1	0	0	0	1	0	0	0	OTHER	SSC
4862444421	3	EN	M	4	1	0	0	0	1	0	0	0	OTHER	SSC
4862449418	3	EN	M	4	1	0	0	0	1	0	0	0	OTHER	SSC
4862454153	3	EN	M	5	1	0	0	0	1	0	0	0	OTHER	SSC
4862464186	3	EN	M	5	0	0	0	0	0	0	1	0	OTHER	WCPA
4862475154	3	EN	M	5	1	0	0	0	1	0	1	0	OTHER	WCPA
4862482858	3	EN	M	5	1	0	0	0	1	0	0	0	OTHER	SSC
4862487922	3	EN	F	5	1	0	0	0	1	0	0	0	OTHER	SSC
4862488173	3	EN	F	4	1	0	0	0	1	0	0	0	OTHER	SSC
4862489008	3	EN	M	2	0	0	0	0	1	0	0	0	OTHER	SSC
4862490190	3	EN	M	3	1	0	0	0	1	0	0	0	OTHER	SSC
4862502840	3	EN	M	5	1	0	0	0	1	0	0	0	OTHER	SSC
4862504421	3	EN	M	4	1	0	0	0	1	0	0	0	OTHER	SSC
4862506142	3	EN	F	5	1	0	0	0	1	0	0	0	OTHER	SSC
4862518284	3	EN	M	5	0	0	0	0	0	0	1	0	OTHER	WCPA
4862531670	3	EN	M	5	1	0	0	1	0	0	0	0	OTHER	CEM
4862533617	3	EN	M	2	0	0	0	0	0	0	1	0	OTHER	WCPA
4862534250	3	EN	M	4	1	0	0	0	0	1	0	0	OTHER	WCEL
4862549640	3	EN	M	2	0	0	0	0	1	0	0	0	OTHER	SSC
4862609091	3	EN	M	3	1	0	0	0	1	0	0	0	OTHER	SSC
4862624654	3	EN	F	5	1	0	0	0	1	0	0	0	OTHER	SSC
4862645394	3	FR	M	5	1	0	0	0	1	0	0	0	OTHER	SSC
4862650763	3	EN	F	5	1	0	0	0	0	0	1	0	OTHER	WCPA
4862660886	3	EN	F	5	1	0	0	0	1	0	0	0	OTHER	SSC
4862674253	3	EN	M	5	1	0	0	1	1	0	1	1	Secretariat	WCPA
4862684918	3	ES	F	4	1	1	0	0	0	0	0	0	OTHER	CEC
4862699053	3	EN	M	5	0	0	0	0	0	0	1	0	OTHER	WCPA
4862710477	3	EN	F	4	1	0	0	0	0	0	1	0	OTHER	WCPA
4862724776	3	ES	M	4	1	0	0	0	1	0	0	0	OTHER	SSC
4862726440	3	ES	F	4	0	1	1	0	0	0	0	0	OTHER	CEESP
4862733864	3	EN	M	4	1	0	0	0	1	0	0	0	OTHER	SSC
4862735597	3	FR	M	1	0	0	0	0	0	0	1	0	OTHER	WCPA
4862758812	3	EN	M	5	1	0	0	0	1	0	0	0	OTHER	SSC
4862762904	3	EN	M	2	1	0	0	0	0	0	1	0	OTHER	WCPA
4862784742	3	EN	M	5	0	0	0	0	0	0	1	0	OTHER	WCPA
4862787801	3	EN	F	4	1	0	0	0	1	0	0	0	OTHER	SSC
4862811652	3	EN	M	1	0	1	0	0	0	0	0	0	OTHER	CEC
4862822596	3	EN	M	5	0	0	0	0	1	0	0	0	OTHER	SSC
4862833194	3	EN	F	5	1	0	0	0	0	0	1	0	OTHER	WCPA
4862835331	3	EN	M	5	1	0	0	1	0	0	0	0	OTHER	CEM
4862839604	3	EN	M	5	0	0	0	0	1	0	0	0	OTHER	SSC
4862840180	3	EN	M	4	1	0	0	0	1	0	0	0	OTHER	SSC
4862862522	3	EN	M	5	1	0	0	0	1	0	0	0	OTHER	SSC
4862867310	3	ES	M	5	1	0	0	0	0	1	1	0	OTHER	WCPA
4862871841	3	EN	M	5	1	0	0	0	1	0	0	0	OTHER	SSC
4862904612	3	EN	F	5	1	0	0	0	0	0	1	0	OTHER	WCPA
4862932104	3	EN	M	5	1	0	0	0	1	0	0	0	OTHER	SSC
4862941110	3	EN	F	5	1	0	0	0	1	0	0	0	OTHER	SSC
4862947293	3	ES	M	4	1	0	0	0	1	0	0	0	OTHER	SSC
4862957514	3	EN	M	5	1	0	0	0	1	0	0	0	OTHER	SSC
4862967012	3	EN	M	5	1	0	0	0	1	0	0	0	OTHER	SSC
4862967871	3	EN	M	5	1	0	0	0	1	0	0	0	OTHER	SSC
4862976675	3	EN	M	5	1	0	0	0	0	0	1	0	OTHER	WCPA
4862984431	3	EN	M	4	1	0	0	0	1	0	0	0	OTHER	SSC
4862990144	3	EN	M	5	1	0	0	0	0	0	1	0	OTHER	WCPA
4863001216	3	EN	F	5	1	0	0	0	1	0	0	0	OTHER	SSC
4863007100	3	EN	M	4	1	0	0	0	1	0	0	0	OTHER	SSC
4863009902	3	EN	M	2	1	0	0	1	0	0	0	0	OTHER	CEM
4863032389	3	EN	M	5	1	0	0	0	0	1	0	0	OTHER	WCEL
4863033867	3	EN	M	1	1	0	0	0	1	0	0	0	OTHER	SSC
4863036665	3	EN	M	5	0	0	0	0	0	0	1	0	OTHER	WCPA
4863044622	3	EN	M	5	1	0	0	0	0	0	1	0	OTHER	WCPA
4863056340	3	EN	M	5	0	0	0	0	1	0	1	0	OTHER	WCPA
4863058718	3	EN	M	5	1	0	0	0	1	0	0	0	OTHER	SSC
4863073709	3	EN	M	5	1	0	0	0	1	0	0	0	OTHER	SSC
4863078338	3	EN	F	5	1	0	0	0	1	0	0	0	OTHER	SSC
4863090790	3	EN	F	5	1	0	0	0	0	0	1	0	OTHER	WCPA
4863091822	3	EN	M	5	1	0	0	0	1	0	0	0	OTHER	SSC
4863093813	3	EN	M	2	0	0	0	0	0	0	1	0	OTHER	WCPA
4863125576	3	EN	M	5	1	0	0	0	1	0	0	0	OTHER	SSC
4863137557	3	EN	M	4	0	0	0	0	1	0	0	0	OTHER	SSC
4863147677	3	EN	M	5	1	0	0	0	1	0	0	0	OTHER	SSC
4863149488	3	EN	F	5	1	0	0	0	1	0	0	0	OTHER	SSC
4863164274	3	EN	F	4	0	0	0	0	1	0	0	0	OTHER	SSC
4863187844	3	EN	M	2	1	1	0	0	0	0	0	0	OTHER	CEC
4863191891	3	EN	F	5	0	0	0	0	1	0	0	0	OTHER	SSC
4863215208	3	EN	M	5	1	0	0	0	1	0	0	0	OTHER	SSC
4863217448	3	ES	M	4	1	0	0	0	1	0	0	0	OTHER	SSC
4863219767	3	EN	F	2	1	0	0	1	0	0	0	0	OTHER	CEM
4863231363	3	EN	M	2	0	0	0	0	0	0	1	0	OTHER	WCPA
4863235623	3	EN	F	2	1	0	0	0	1	0	0	0	OTHER	SSC
4863240784	3	EN	M	5	1	0	0	1	0	0	0	0	OTHER	CEM
4863277651	3	EN	M	5	0	0	0	0	1	0	0	0	OTHER	SSC
4863303670	3	EN	M	2	1	0	0	0	1	0	0	0	OTHER	SSC
4863317257	3	EN	M	2	1	0	0	0	1	0	0	0	OTHER	SSC
4863367013	3	EN	M	4	1	0	0	0	1	0	0	0	OTHER	SSC
4863382569	3	EN	M	5	0	0	0	0	0	1	0	0	OTHER	WCEL
4863388993	3	EN	F	2	1	0	0	0	1	0	0	0	OTHER	SSC
4863451277	3	EN	F	5	0	0	0	0	1	0	0	0	OTHER	SSC
4863473755	3	EN	M	4	1	0	1	1	0	0	1	0	OTHER	WCPA
4863521796	3	EN	M	2	1	0	0	1	0	0	0	0	OTHER	CEM
4863523982	3	EN	F	5	1	0	0	0	1	0	0	0	OTHER	SSC
4863525312	3	EN	M	2	1	0	0	1	0	0	0	0	OTHER	CEM
4863537966	3	EN	M	2	1	0	0	0	1	0	0	0	OTHER	SSC
4863548270	3	EN	F	2	0	0	1	0	0	1	0	0	OTHER	WCEL
4863550100	3	EN	M	2	1	0	0	0	1	0	0	0	OTHER	SSC
4863550380	3	EN	M	5	1	0	0	0	1	0	0	0	OTHER	SSC
4863567838	3	EN	M	2	0	0	0	0	1	0	0	0	OTHER	SSC
4863568758	3	EN	M	2	1	0	0	0	1	0	0	0	OTHER	SSC
4863579861	3	EN	M	5	1	0	0	0	1	0	0	0	OTHER	SSC
4863586093	3	EN	M	5	1	1	0	0	0	0	0	0	OTHER	CEC
4863589724	3	EN	M	2	1	0	0	1	0	0	0	0	OTHER	CEM
4863592981	3	EN	M	2	1	0	0	1	0	0	0	0	OTHER	CEM
4863608850	3	EN	F	5	1	0	0	0	1	0	0	0	OTHER	SSC
4863619509	3	EN	M	2	0	0	0	1	0	0	0	0	OTHER	CEM
4863620224	3	EN	F	2	0	0	0	1	0	0	0	0	OTHER	CEM
4863620816	3	EN	M	2	1	0	0	0	1	0	1	0	OTHER	WCPA
4863627913	3	EN	M	2	0	0	0	0	0	0	1	0	OTHER	WCPA
4863632571	3	EN	M	3	1	0	0	0	0	0	1	0	OTHER	WCPA
4863633415	3	EN	F	1	1	1	0	0	0	0	0	0	OTHER	CEC
4863636855	3	EN	M	1	0	0	0	0	1	0	0	0	OTHER	SSC
4863639724	3	EN	M	1	1	0	0	0	1	0	0	0	OTHER	SSC
4863650295	3	EN	F	5	1	0	0	1	0	0	0	0	OTHER	CEM
4863650450	3	EN	M	1	0	0	0	0	1	0	0	0	OTHER	SSC
4863656701	3	EN	M	5	1	0	0	0	1	0	0	0	OTHER	SSC
4863658343	3	EN	M	5	0	0	0	0	1	0	0	0	OTHER	SSC
4863669894	3	FR	M	5	1	0	0	0	0	0	1	0	OTHER	WCPA
4863670803	3	EN	M	5	1	0	0	0	1	0	1	0	OTHER	WCPA
4863676484	3	EN	M	2	0	0	0	0	0	0	1	0	OTHER	WCPA
4863680333	3	EN	M	5	1	0	0	0	1	0	0	0	OTHER	SSC
4863681026	3	EN	M	5	1	0	0	1	0	0	0	0	OTHER	CEM
4863701136	3	ES	F	5	1	1	0	0	0	0	0	0	OTHER	CEC
4863709932	3	EN	M	5	1	0	0	1	0	0	0	0	OTHER	CEM
4863716449	3	EN	M	2	1	1	0	1	1	0	1	0	OTHER	WCPA
4863725137	3	EN	M	5	1	0	0	0	1	0	0	0	OTHER	SSC
4863733327	3	EN	M	5	0	0	0	0	1	0	0	0	OTHER	SSC
4863737023	3	EN	M	5	1	0	0	0	1	0	0	0	OTHER	SSC
4863739844	3	EN	M	1	0	0	0	0	1	0	0	0	OTHER	SSC
4863742297	3	EN	F	5	0	1	0	0	0	0	0	1	Secretariat	CEC
4863743547	3	ES	F	5	1	0	0	1	0	0	0	0	OTHER	CEM
4863750838	3	EN	M	2	0	0	1	1	1	0	0	0	OTHER	SSC
4863751333	3	EN	M	1	1	0	0	0	1	0	0	0	OTHER	SSC
4863753527	3	EN	M	5	0	0	0	0	1	0	1	0	OTHER	WCPA
4863762245	3	EN	M	2	1	0	0	0	1	0	0	0	OTHER	SSC
4863792657	3	EN	M	5	1	0	0	0	1	0	1	0	OTHER	WCPA
4863812620	3	EN	M	1	1	0	0	0	1	0	0	0	OTHER	SSC
4863821654	3	EN	M	5	1	0	0	1	0	0	0	0	OTHER	CEM
4863829819	3	EN	M	5	1	0	0	0	1	0	0	0	OTHER	SSC
4863835977	3	EN	M	5	1	0	1	0	1	0	0	0	OTHER	SSC
4863839782	3	EN	F	1	1	0	0	0	1	0	1	0	OTHER	WCPA
4863852300	3	EN	F	5	1	0	0	0	1	0	0	0	OTHER	SSC
4863855207	3	EN	M	2	0	1	0	0	0	0	0	0	OTHER	CEC
4863863252	3	EN	M	5	1	0	1	0	1	0	1	0	OTHER	WCPA
4863866446	3	EN	F	2	1	0	0	0	1	0	0	0	OTHER	SSC
4863890740	3	EN	M	5	1	0	0	0	1	0	0	0	OTHER	SSC
4863917932	3	EN	M	5	0	0	0	1	0	0	1	0	OTHER	WCPA
4863924751	3	EN	M	2	0	0	0	0	0	0	1	0	OTHER	WCPA
4863930692	3	EN	M	5	1	0	0	0	1	0	0	0	OTHER	SSC
4863945087	3	EN	M	1	1	0	0	0	1	0	0	0	OTHER	SSC
4863947885	3	EN	M	5	1	0	0	0	0	0	1	0	OTHER	WCPA
4863975548	3	EN	M	5	1	0	0	0	1	0	0	0	OTHER	SSC
4863982685	3	EN	F	5	1	0	0	0	1	0	0	0	OTHER	SSC
4863984811	3	EN	M	5	0	0	0	0	1	0	0	0	OTHER	SSC
4864006455	3	EN	M	1	1	0	1	0	0	0	1	0	OTHER	WCPA
4864008755	3	EN	M	5	1	0	0	1	0	0	0	0	OTHER	CEM
4864029452	3	EN	F	2	1	0	0	0	1	0	0	0	OTHER	SSC
4864032868	3	EN	M	5	1	0	0	1	0	0	1	0	OTHER	WCPA
4864053554	3	EN	F	5	1	0	0	0	1	0	0	0	OTHER	SSC
4864062570	3	FR	M	5	0	0	0	0	1	0	1	0	OTHER	WCPA
4864086064	3	EN	M	5	1	0	0	0	1	0	0	0	OTHER	SSC
4864140669	3	EN	M	2	1	0	1	0	0	0	0	0	OTHER	CEESP
4864161486	3	EN	M	1	1	1	0	0	0	0	0	0	OTHER	CEC
4864214747	3	EN	M	2	1	0	0	0	1	0	0	0	OTHER	SSC
4864224268	3	EN	F	1	1	0	1	0	0	0	0	0	OTHER	CEESP
4864253396	3	EN	F	5	1	0	0	0	1	0	0	0	OTHER	SSC
4864332184	3	EN	F	5	1	0	0	0	1	0	0	0	OTHER	SSC
4864372681	3	EN	F	5	1	0	0	0	1	0	0	0	OTHER	SSC
4864372997	3	EN	M	5	1	0	0	0	1	0	0	0	OTHER	SSC
4864391282	3	EN	M	2	0	0	0	0	0	0	1	0	OTHER	WCPA
4864397594	3	EN	F	4	1	0	0	0	1	0	0	0	OTHER	SSC
4864406742	3	EN	F	3	1	0	0	0	1	0	0	0	OTHER	SSC
4864463080	3	EN	F	4	1	0	0	0	1	0	0	0	OTHER	SSC
4864497917	3	EN	F	5	1	0	0	0	1	0	0	0	OTHER	SSC
4864585482	3	EN	M	5	1	0	0	0	1	0	0	0	OTHER	SSC
4864598455	3	EN	F	5	1	0	0	0	1	0	0	1	Secretariat	SSC
4864662030	3	EN	M	5	1	0	0	0	1	0	0	0	OTHER	SSC
4864686693	3	EN	M	4	1	1	0	0	0	0	0	0	OTHER	CEC
4864815850	3	EN	F	4	0	0	0	0	0	0	1	0	OTHER	WCPA
4864845095	3	EN	M	4	0	0	0	0	1	0	0	0	OTHER	SSC
4864849644	3	EN	F	3	0	0	0	0	1	0	0	0	OTHER	SSC
4864975145	3	EN	M	2	0	1	0	1	1	0	0	0	OTHER	SSC
4865260041	3	FR	M	1	0	0	0	0	0	0	1	0	OTHER	WCPA
4865562536	3	EN	M	2	0	0	0	0	1	0	0	0	OTHER	SSC
4865894959	3	EN	M	2	1	0	0	0	1	0	0	0	OTHER	SSC
4865902257	3	EN	F	5	0	0	0	0	1	0	0	0	OTHER	SSC
4865905176	3	EN	M	2	1	0	0	0	1	0	0	0	OTHER	SSC
4866078645	3	EN	M	1	1	0	0	0	1	0	1	0	OTHER	WCPA
4866114717	3	EN	M	2	1	0	0	0	0	0	1	0	OTHER	WCPA
4866148847	3	EN	M	2	0	0	0	1	0	0	0	0	OTHER	CEM
4866175207	3	EN	M	2	1	0	0	0	0	0	1	0	OTHER	WCPA
4866188040	3	EN	M	1	1	0	0	0	1	0	0	0	OTHER	SSC
4866298486	3	EN	M	2	1	0	0	0	1	0	0	0	OTHER	SSC
4866429202	3	EN	M	2	1	0	0	0	1	0	0	0	OTHER	SSC
4866556413	3	EN	F	3	0	1	0	0	0	0	0	0	OTHER	CEC
4866600495	3	EN	M	5	0	0	0	0	1	0	0	0	OTHER	SSC
4866647357	3	FR	F	1	1	0	0	0	0	0	1	0	OTHER	WCPA
4866693703	3	EN	F	4	1	0	0	0	1	0	0	0	OTHER	SSC
4866822465	3	EN	M	2	1	0	0	0	1	0	0	0	OTHER	SSC
4866826918	3	EN	M	2	1	0	0	0	1	0	0	0	OTHER	SSC
4867040210	3	EN	F	5	1	0	0	0	0	0	1	0	OTHER	WCPA
4867186619	3	EN	M	5	0	1	0	0	0	1	1	0	OTHER	WCPA
4867291154	3	EN	M	5	1	0	0	0	1	0	0	0	OTHER	SSC
4868168470	3	ES	F	4	1	0	0	0	0	0	1	0	OTHER	WCPA
4868171773	3	EN	M	3	0	0	0	1	0	0	1	0	OTHER	WCPA
4868198890	3	EN	M	2	1	0	0	1	0	0	0	0	OTHER	CEM
4868392844	3	EN	M	2	0	0	0	1	0	0	0	1	Secretariat	CEM
4868419341	3	EN	M	5	1	0	0	0	1	0	0	0	OTHER	SSC
4868676482	3	EN	M	2	1	0	0	0	1	0	0	0	OTHER	SSC
4868719693	3	EN	M	5	1	0	0	0	0	0	1	0	OTHER	WCPA
4868765233	3	EN	M	5	1	0	0	0	0	0	1	0	OTHER	WCPA
4868765271	3	EN	M	5	1	0	0	0	1	0	0	0	OTHER	SSC
4868823476	3	EN	F	1	1	0	0	0	1	0	0	0	OTHER	SSC
4869143171	3	FR	M	1	1	0	0	0	0	1	0	0	OTHER	WCEL
4869257599	3	EN	M	5	1	0	0	0	1	0	0	0	OTHER	SSC
4870236494	3	EN	M	5	1	0	0	0	1	0	0	0	OTHER	SSC
4870443725	3	EN	M	5	1	0	0	0	1	0	0	0	OTHER	SSC
4870447141	3	EN	F	5	1	0	0	1	0	0	0	0	OTHER	CEM
4870574778	3	EN	M	5	1	0	0	0	1	0	0	0	OTHER	SSC
4871173908	3	EN	M	5	1	0	0	0	1	0	0	0	OTHER	SSC
4871213034	3	EN	M	4	0	0	0	0	1	0	0	0	OTHER	SSC
4871493881	3	ES	F	4	1	0	0	0	0	0	1	0	OTHER	WCPA
4871748995	3	ES	F	4	0	0	0	0	0	0	1	0	OTHER	WCPA
4872080606	3	EN	M	5	1	0	0	1	0	0	0	0	OTHER	CEM
4872148898	3	EN	M	5	1	0	0	0	1	0	0	0	OTHER	SSC
4872243816	3	EN	M	5	1	0	0	0	1	0	0	1	Secretariat	SSC
4872264970	3	EN	M	5	1	0	0	0	1	0	0	0	OTHER	SSC
4872337234	3	EN	M	3	0	0	0	0	1	0	0	0	OTHER	SSC
4872476292	3	EN	M	5	1	0	0	0	1	0	0	0	OTHER	SSC
4872605701	3	EN	M	4	1	0	0	0	1	0	0	0	OTHER	SSC
4873011694	3	ES	M	4	1	0	0	0	0	0	1	0	OTHER	WCPA
4873118340	3	EN	M	5	1	0	0	0	1	0	0	0	OTHER	SSC
4873729217	3	FR	M	5	0	0	0	0	0	0	1	0	OTHER	WCPA
4874070433	3	EN	F	5	1	0	1	0	1	0	1	0	OTHER	WCPA
4874644200	3	EN	F	5	1	0	0	0	0	0	1	0	OTHER	WCPA
4875083621	3	EN	F	4	1	0	0	0	1	0	0	0	OTHER	SSC
4875108694	3	EN	M	2	1	0	0	0	1	0	0	0	OTHER	SSC
4876324120	3	EN	F	5	1	0	0	0	1	0	0	0	OTHER	SSC
4876672291	3	EN	F	5	1	0	0	0	0	0	1	0	OTHER	WCPA
4876819988	3	EN	M	2	1	1	0	0	0	0	0	0	OTHER	CEC
4877424786	3	EN	M	2	1	0	0	0	1	0	0	0	OTHER	SSC
4878046620	3	ES	M	4	0	0	0	0	0	0	1	0	OTHER	WCPA
4879267721	3	EN	F	5	1	0	0	0	1	0	0	0	OTHER	SSC
4879398766	3	EN	F	5	1	0	0	0	1	0	0	0	OTHER	SSC
4881474589	3	EN	M	5	1	0	0	0	1	0	0	0	OTHER	SSC
4882469143	3	EN	M	5	1	0	0	0	1	0	0	0	OTHER	SSC
4882623839	3	EN	F	5	1	0	0	0	1	0	0	0	OTHER	SSC
4883526108	3	EN	F	4	0	0	0	0	1	0	0	0	OTHER	SSC
4884464296	3	FR	F	1	0	0	0	0	0	0	1	0	OTHER	WCPA
4885166330	3	EN	M	5	1	0	0	1	0	0	0	0	OTHER	CEM
4885210599	3	EN	M	5	1	0	0	0	1	0	0	0	OTHER	SSC
4885340239	3	EN	F	3	0	0	0	0	1	0	0	0	OTHER	SSC
4885601596	3	EN	F	5	0	0	0	0	0	0	1	0	OTHER	WCPA
4885654723	3	EN	M	5	1	0	0	0	0	0	1	0	OTHER	WCPA
4891910364	3	EN	M	5	1	0	0	0	1	0	0	0	OTHER	SSC
4892324039	3	EN	F	2	0	0	0	0	0	0	1	0	OTHER	WCPA
4894263366	3	EN	M	5	1	0	0	0	0	0	1	0	OTHER	WCPA
4895053466	3	EN	M	3	0	0	0	0	1	0	1	0	OTHER	WCPA
4896008184	3	ES	F	4	1	1	1	0	1	0	1	0	OTHER	WCPA
4896134861	3	EN	M	1	1	0	0	0	1	0	0	0	OTHER	SSC
4897490926	3	EN	M	5	1	0	0	1	0	0	0	0	OTHER	CEM
4897889445	3	ES	M	4	1	1	0	0	0	0	0	0	OTHER	CEC
4901952679	3	EN	F	1	1	0	0	0	1	0	0	0	OTHER	SSC
4902527133	3	EN	F	5	1	0	0	0	1	0	0	0	OTHER	SSC
4902937395	3	ES	M	5	1	0	1	0	0	0	1	0	OTHER	WCPA
4902949919	3	EN	M	2	1	0	0	0	1	0	0	0	OTHER	SSC
4902950160	3	EN	F	5	1	0	0	0	1	0	0	0	OTHER	SSC
4902955105	3	EN	M	5	1	0	0	0	1	0	0	0	OTHER	SSC
4902962023	3	EN	M	2	1	0	0	0	1	0	0	0	OTHER	SSC
4902962762	3	EN	M	5	1	1	0	0	0	0	0	0	OTHER	CEC
4902967371	3	EN	M	5	1	0	0	0	1	0	0	0	OTHER	SSC
4902969200	3	EN	M	5	1	0	0	0	1	0	0	0	OTHER	SSC
4902969434	3	EN	M	1	1	0	0	0	1	0	0	0	OTHER	SSC
4902971968	3	EN	M	5	1	0	0	0	1	0	0	0	OTHER	SSC
4902972059	3	FR	M	5	1	0	0	0	0	0	1	0	OTHER	WCPA
4902972450	3	EN	M	5	1	0	0	0	1	0	0	0	OTHER	SSC
4902974283	3	EN	M	5	1	0	0	0	1	0	0	0	OTHER	SSC
4902976734	3	EN	M	5	1	0	0	0	1	0	0	0	OTHER	SSC
4902985790	3	EN	M	2	0	0	0	0	1	0	0	0	OTHER	SSC
4902989564	3	EN	M	5	1	0	0	0	1	0	0	0	OTHER	SSC
4902990591	3	EN	M	2	0	0	0	1	0	0	0	0	OTHER	CEM
4902990724	3	EN	M	2	1	0	0	0	1	0	0	0	OTHER	SSC
4902995166	3	EN	M	2	0	0	1	0	0	0	0	0	OTHER	CEESP
4902996801	3	EN	M	3	1	0	0	0	1	0	0	0	OTHER	SSC
4903000556	3	EN	M	2	0	0	0	1	0	0	0	0	OTHER	CEM
4903001272	3	EN	M	5	0	0	0	0	0	0	1	0	OTHER	WCPA
4903003020	3	FR	F	1	0	1	0	0	0	0	0	1	Secretariat	CEC
4903009064	3	EN	F	3	1	1	0	0	0	0	0	1	Secretariat	CEC
4903011438	3	EN	M	5	1	0	0	0	1	0	0	0	OTHER	SSC
4903013040	3	EN	M	2	1	0	0	0	1	0	0	0	OTHER	SSC
4903013207	3	EN	M	1	0	0	0	0	1	0	0	0	OTHER	SSC
4903015203	3	EN	M	5	1	0	0	0	1	0	0	0	OTHER	SSC
4903015261	3	EN	F	2	1	1	0	0	0	0	0	0	OTHER	CEC
4903016139	3	EN	F	5	1	0	0	0	0	1	0	0	OTHER	WCEL
4903017221	3	EN	M	2	0	1	0	1	0	0	1	0	OTHER	WCPA
4903018939	3	EN	M	5	1	0	0	0	0	1	0	0	OTHER	WCEL
4903024813	3	EN	M	2	1	0	0	0	0	0	1	0	OTHER	WCPA
4903026111	3	EN	M	2	1	1	0	0	0	0	0	0	OTHER	CEC
4903027310	3	EN	M	2	1	0	0	1	0	0	0	0	OTHER	CEM
4903027771	3	FR	M	1	0	0	0	0	0	0	1	0	OTHER	WCPA
4903028575	3	EN	M	5	1	0	0	0	1	0	0	0	OTHER	SSC
4903031878	3	FR	M	5	1	0	0	0	1	0	0	0	OTHER	SSC
4903034792	3	EN	M	3	1	0	0	1	0	0	0	0	OTHER	CEM
4903036570	3	EN	M	2	1	0	0	0	1	0	0	0	OTHER	SSC
4903037195	3	EN	M	2	1	0	0	0	1	0	0	0	OTHER	SSC
4903039945	3	EN	F	5	1	0	0	1	0	0	0	0	OTHER	CEM
4903047363	3	EN	M	3	0	0	0	0	1	0	0	0	OTHER	SSC
4903049262	3	EN	M	5	1	0	0	0	1	0	0	0	OTHER	SSC
4903056349	3	EN	F	5	1	0	0	0	1	0	0	0	OTHER	SSC
4903056490	3	EN	F	4	1	0	0	0	0	0	1	0	OTHER	WCPA
4903057272	3	EN	M	1	1	0	0	1	0	0	0	0	OTHER	CEM
4903057515	3	EN	M	5	1	0	0	1	0	0	0	0	OTHER	CEM
4903069446	3	EN	M	3	1	0	0	0	0	1	0	0	OTHER	WCEL
4903076005	3	EN	F	5	0	0	0	0	1	0	0	0	OTHER	SSC
4903079573	3	EN	M	5	1	0	0	0	1	0	0	0	OTHER	SSC
4903091558	3	EN	M	3	1	0	0	0	0	0	1	0	OTHER	WCPA
4903094010	3	EN	F	1	0	0	0	0	0	0	1	0	OTHER	WCPA
4903094081	3	EN	M	5	1	0	0	0	0	1	0	0	OTHER	WCEL
4903114601	3	EN	M	2	1	0	0	0	1	0	0	0	OTHER	SSC
4903116930	3	EN	M	5	1	0	0	0	1	0	0	0	OTHER	SSC
4903118460	3	EN	M	5	1	0	0	0	1	0	0	0	OTHER	SSC
4903121159	3	EN	M	5	1	0	0	0	0	0	1	0	OTHER	WCPA
4903126423	3	FR	M	1	1	0	0	0	0	1	0	0	OTHER	WCEL
4903127833	3	EN	M	5	1	0	0	0	1	0	0	0	OTHER	SSC
4903141511	3	EN	M	5	0	0	0	0	1	0	0	0	OTHER	SSC
4903144432	3	FR	M	1	1	1	0	0	0	0	0	0	OTHER	CEC
4903145075	3	EN	M	2	1	1	0	0	0	0	0	0	OTHER	CEC
4903146995	3	EN	M	5	1	0	0	0	0	1	0	0	OTHER	WCEL
4903150385	3	EN	M	5	1	0	0	0	1	0	0	0	OTHER	SSC
4903150393	3	EN	F	5	0	0	0	0	1	0	0	1	Secretariat	SSC
4903174860	3	EN	M	1	1	0	0	0	1	0	0	0	OTHER	SSC
4903177347	3	EN	M	5	1	0	0	0	1	0	0	0	OTHER	SSC
4903207173	3	EN	M	4	1	0	0	0	1	0	0	0	OTHER	SSC
4903210985	3	EN	M	3	0	0	0	0	1	0	0	0	OTHER	SSC
4903227192	3	EN	M	5	1	0	0	0	1	0	0	0	OTHER	SSC
4903238843	3	EN	M	5	1	0	0	0	1	0	0	0	OTHER	SSC
4903241807	3	EN	F	5	1	0	0	0	0	0	1	0	OTHER	WCPA
4903244712	3	ES	M	4	1	0	0	1	0	0	0	0	OTHER	CEM
4903245467	3	EN	M	4	1	0	0	0	1	0	0	0	OTHER	SSC
4903247971	3	EN	M	3	0	0	0	0	1	0	0	0	OTHER	SSC
4903253677	3	EN	M	5	1	0	0	1	0	0	0	0	OTHER	CEM
4903255091	3	EN	M	2	0	0	0	0	1	0	0	0	OTHER	SSC
4903262704	3	ES	M	4	1	0	0	0	0	0	1	0	OTHER	WCPA
4903265682	3	EN	M	5	1	0	0	0	1	0	0	0	OTHER	SSC
4903269675	3	EN	M	4	1	0	0	0	1	0	0	0	OTHER	SSC
4903290349	3	EN	F	2	1	0	0	0	1	0	0	0	OTHER	SSC
4903293313	3	EN	M	4	1	0	0	0	1	0	0	0	OTHER	SSC
4903306559	3	EN	M	5	1	0	0	0	1	0	0	0	OTHER	SSC
4903319958	3	EN	M	5	1	0	0	0	1	0	0	0	OTHER	SSC
4903346145	3	FR	M	5	0	0	0	0	0	0	1	0	OTHER	WCPA
4903359657	3	EN	M	3	1	0	0	0	1	0	0	0	OTHER	SSC
4903381425	3	EN	M	4	1	0	0	0	1	0	0	0	OTHER	SSC
4903382172	3	EN	F	5	1	0	0	1	0	0	1	0	OTHER	WCPA
4903384764	3	EN	M	5	1	0	0	0	1	0	0	0	OTHER	SSC
4903387398	3	EN	M	2	0	0	0	0	1	0	0	0	OTHER	SSC
4903389457	3	EN	F	2	0	0	0	1	0	0	1	0	OTHER	WCPA
4903391601	3	EN	M	4	1	0	0	0	1	0	0	0	OTHER	SSC
4903416532	3	EN	M	5	1	0	0	0	1	0	0	0	OTHER	SSC
4903422397	3	EN	F	4	1	1	0	0	0	0	1	0	OTHER	WCPA
4903423636	3	EN	F	5	1	0	0	0	1	0	0	0	OTHER	SSC
4903446374	3	EN	F	5	1	0	0	0	0	1	1	0	OTHER	WCPA
4903463354	3	ES	M	4	0	1	0	0	0	0	0	0	OTHER	CEC
4903477522	3	ES	M	4	1	0	0	0	0	0	1	0	OTHER	WCPA
4903481240	3	EN	M	4	0	0	0	0	1	0	0	0	OTHER	SSC
4903491151	3	EN	M	4	0	0	0	0	1	0	0	0	OTHER	SSC
4903494113	3	EN	M	5	1	0	0	0	1	0	0	0	OTHER	SSC
4903536463	3	ES	F	4	1	1	0	0	0	0	0	0	OTHER	CEC
4903599869	3	EN	M	4	1	0	0	0	1	0	0	0	OTHER	SSC
4903601704	3	EN	M	5	1	0	0	0	1	0	0	0	OTHER	SSC
4903694300	3	ES	M	4	0	0	1	0	0	0	0	0	OTHER	CEESP
4903700953	3	ES	F	4	1	1	0	0	0	0	0	0	OTHER	CEC
4903704403	3	EN	M	5	1	0	0	0	1	0	0	0	OTHER	SSC
4903707123	3	EN	M	4	1	0	0	0	1	0	0	0	OTHER	SSC
4903717300	3	EN	F	5	1	0	0	0	1	0	0	0	OTHER	SSC
4903752796	3	EN	F	5	1	0	0	1	0	0	0	0	OTHER	CEM
4903790204	3	EN	F	5	1	0	0	0	1	0	0	0	OTHER	SSC
4903813809	3	EN	M	3	1	0	0	0	1	0	0	0	OTHER	SSC
4903818146	3	FR	M	1	0	0	0	0	0	0	1	1	Secretariat	WCPA
4903876901	3	EN	M	2	0	0	0	0	1	0	0	0	OTHER	SSC
4903921658	3	EN	M	2	0	0	0	0	0	1	0	0	OTHER	WCEL
4903946152	3	EN	M	4	0	0	0	0	0	0	1	0	OTHER	WCPA
4903966154	3	EN	M	4	1	0	0	0	1	0	0	0	OTHER	SSC
4903972966	3	EN	F	5	1	0	0	0	1	0	0	0	OTHER	SSC
4903987546	3	EN	M	1	1	0	0	0	1	0	0	0	OTHER	SSC
4904014030	3	EN	M	4	1	0	0	0	1	0	0	0	OTHER	SSC
4904025930	3	EN	M	5	1	0	0	0	1	0	0	0	OTHER	SSC
4904029622	3	EN	M	5	0	0	0	1	0	0	0	0	OTHER	CEM
4904070911	3	EN	M	5	1	0	0	1	0	0	1	0	OTHER	WCPA
4904092947	3	EN	F	4	1	0	0	1	0	0	0	0	OTHER	CEM
4904180368	3	ES	M	4	1	0	0	0	0	0	1	0	OTHER	WCPA
4904324270	3	EN	M	5	1	0	0	0	1	0	0	0	OTHER	SSC
4904348580	3	EN	M	2	1	0	1	0	0	0	0	0	OTHER	CEESP
4904412762	3	EN	M	5	1	0	0	1	0	0	0	0	OTHER	CEM
4904425252	3	EN	M	5	1	0	0	0	1	0	0	0	OTHER	SSC
4904467818	3	EN	M	2	1	1	0	0	1	0	1	0	OTHER	WCPA
4904477878	3	EN	M	5	1	0	0	0	1	0	0	0	OTHER	SSC
4904498761	3	EN	M	5	0	0	0	0	1	0	0	0	OTHER	SSC
4904503163	3	EN	M	5	0	0	0	0	0	0	1	0	OTHER	WCPA
4904527443	3	EN	F	5	1	0	0	0	1	0	0	0	OTHER	SSC
4904644896	3	FR	M	1	0	0	0	0	0	0	1	0	OTHER	WCPA
4904662476	3	EN	M	5	1	0	0	0	0	0	1	0	OTHER	WCPA
4904697261	3	EN	M	2	0	0	0	1	0	0	0	0	OTHER	CEM
4904745167	3	EN	M	2	1	0	0	0	1	0	0	0	OTHER	SSC
4904812947	3	EN	M	2	1	0	1	0	0	0	0	0	OTHER	CEESP
4904832225	3	EN	M	2	1	0	0	0	1	0	0	0	OTHER	SSC
4904850374	3	EN	M	2	0	0	0	0	1	0	0	0	OTHER	SSC
4904855195	3	EN	M	1	1	0	0	0	1	0	1	0	OTHER	WCPA
4904864748	3	ES	M	4	1	0	0	0	1	0	0	0	OTHER	SSC
4904930329	3	EN	M	2	1	0	0	0	1	0	0	0	OTHER	SSC
4904933206	3	EN	M	1	0	0	0	0	1	0	0	0	OTHER	SSC
4904935549	3	EN	M	1	0	0	0	0	1	0	0	0	OTHER	SSC
4904948024	3	EN	F	2	1	0	0	0	0	0	1	0	OTHER	WCPA
4904969061	3	EN	M	5	1	0	0	1	0	0	1	0	OTHER	WCPA
4904974910	3	EN	M	2	1	0	0	0	1	0	0	0	OTHER	SSC
4904976432	3	EN	M	2	1	0	0	1	0	0	0	0	OTHER	CEM
4904997339	3	EN	M	2	0	0	1	0	0	0	0	0	OTHER	CEESP
4905005489	3	EN	M	5	1	0	0	1	0	0	1	0	OTHER	WCPA
4905031210	3	EN	M	2	0	0	0	0	1	0	1	0	OTHER	WCPA
4905035920	3	EN	M	5	1	0	0	0	1	0	0	0	OTHER	SSC
4905085062	3	EN	M	2	1	0	0	0	0	1	0	0	OTHER	WCEL
4905101314	3	EN	M	1	0	0	0	0	0	0	1	0	OTHER	WCPA
4905106304	3	EN	M	2	1	1	0	1	1	0	1	0	OTHER	WCPA
4905127167	3	EN	M	5	0	0	0	0	1	0	0	0	OTHER	SSC
4905137156	3	EN	M	5	1	0	0	0	1	0	0	0	OTHER	SSC
4905140386	3	EN	M	4	1	0	0	0	1	0	0	0	OTHER	SSC
4905164300	3	EN	F	3	1	0	0	0	1	0	0	0	OTHER	SSC
4905172270	3	EN	M	1	1	0	0	0	1	0	0	0	OTHER	SSC
4905197910	3	EN	M	1	1	0	0	0	1	0	0	0	OTHER	SSC
4905214414	3	EN	M	5	1	0	0	0	1	0	0	0	OTHER	SSC
4905217559	3	EN	M	5	1	0	0	0	1	0	0	0	OTHER	SSC
4905238336	3	EN	M	2	0	0	0	0	1	0	1	0	OTHER	WCPA
4905317390	3	ES	M	4	0	0	0	0	0	0	1	0	OTHER	WCPA
4905319689	3	EN	F	1	0	0	0	0	1	0	1	0	OTHER	WCPA
4905379894	3	EN	M	1	0	0	0	1	0	0	0	0	OTHER	CEM
4905388423	3	EN	F	3	1	0	0	0	1	0	0	0	OTHER	SSC
4905392887	3	EN	M	2	1	0	0	1	0	0	0	0	OTHER	CEM
4905592796	3	EN	M	5	0	1	0	0	0	0	0	0	OTHER	CEC
4905697307	3	ES	M	4	1	0	0	0	0	0	1	0	OTHER	WCPA
4905952043	3	EN	M	5	1	0	0	0	1	0	0	0	OTHER	SSC
4905976394	3	EN	M	5	1	0	0	0	1	0	0	0	OTHER	SSC
4906276221	3	EN	M	5	0	0	0	0	1	0	0	0	OTHER	SSC
4906304459	3	EN	M	5	1	1	0	0	0	0	0	0	OTHER	CEC
4906571969	3	EN	F	5	1	0	0	0	1	0	0	0	OTHER	SSC
4906833233	3	EN	M	2	0	0	0	0	0	1	0	0	OTHER	WCEL
4906955843	3	EN	M	2	1	0	0	0	0	0	1	0	OTHER	WCPA
4906958364	3	EN	M	5	1	0	0	0	0	1	0	0	OTHER	WCEL
4907165295	3	EN	F	1	1	0	0	1	0	0	0	0	OTHER	CEM
4907170805	3	EN	F	2	1	1	0	0	0	0	1	0	OTHER	WCPA
4907253537	3	EN	M	3	0	0	0	0	1	0	0	0	OTHER	SSC
4907263542	3	EN	M	2	0	0	0	0	1	0	0	0	OTHER	SSC
4907271359	3	EN	M	2	1	0	0	0	1	0	0	0	OTHER	SSC
4907285078	3	EN	M	5	1	0	0	0	1	0	0	0	OTHER	SSC
4907295239	3	EN	M	3	1	0	0	0	1	0	0	0	OTHER	SSC
4907301550	3	EN	F	2	1	0	0	0	1	0	0	0	OTHER	SSC
4907386225	3	EN	F	5	1	0	0	0	0	0	1	0	OTHER	WCPA
4907398953	3	EN	M	2	1	0	0	0	1	0	0	0	OTHER	SSC
4907458700	3	EN	F	2	1	0	0	1	0	0	0	0	OTHER	CEM
4907513785	3	EN	F	2	0	0	0	0	1	0	0	0	OTHER	SSC
4907880586	3	EN	M	1	1	0	0	0	1	0	0	0	OTHER	SSC
4907901662	3	ES	M	4	0	0	0	0	1	0	0	0	OTHER	SSC
4908146979	3	EN	M	1	1	0	0	0	0	0	1	0	OTHER	WCPA
4908552032	3	EN	M	5	1	0	0	0	1	0	0	0	OTHER	SSC
4908660369	3	EN	M	4	0	0	0	0	0	1	0	0	OTHER	WCEL
4908993027	3	EN	M	2	1	0	0	0	1	0	0	0	OTHER	SSC
4909051936	3	EN	M	4	1	0	0	0	1	0	0	0	OTHER	SSC
4909080924	3	EN	M	5	0	0	0	0	1	0	0	0	OTHER	SSC
4909151659	3	EN	F	2	1	0	0	0	1	0	0	0	OTHER	SSC
4909217386	3	EN	F	5	1	0	0	0	1	0	0	0	OTHER	SSC
4909369663	3	EN	M	3	0	0	0	0	1	0	0	0	OTHER	SSC
4909609587	3	EN	M	1	1	0	0	0	1	0	0	0	OTHER	SSC
4910058413	3	EN	M	2	0	0	0	0	1	0	0	0	OTHER	SSC
4910070716	3	FR	M	1	0	0	0	0	0	1	0	0	OTHER	WCEL
4910480651	3	EN	M	5	0	0	0	0	0	0	1	0	OTHER	WCPA
4910490804	3	EN	F	1	1	0	0	0	1	0	0	0	OTHER	SSC
4910876658	3	ES	F	4	1	0	0	0	0	0	1	0	OTHER	WCPA
4861714922	3	EN	M	2	1	0	0	0	0	0	0	0	NatNGO	OTHER
4861719296	3	EN	F	5	1	0	0	0	0	0	0	0	NatNGO	OTHER
4861734345	3	EN	F	2	1	0	0	0	0	0	0	0	NatNGO	OTHER
4861840498	3	EN	F	5	1	0	0	0	0	0	0	0	NatNGO	OTHER
4861905220	3	ES	M	4	1	0	0	0	0	0	0	0	NatNGO	OTHER
4862095639	3	ES	M	4	1	0	0	0	0	0	0	0	NatNGO	OTHER
4862192955	3	EN	F	5	1	0	0	0	0	0	0	0	GovAgency	OTHER
4862225895	3	ES	F	4	0	0	0	0	0	0	0	0	NatNGO	OTHER
4862350000	3	EN	F	5	1	0	0	0	0	0	0	0	State	OTHER
4862360403	3	EN	M	1	1	0	0	0	0	0	0	1	Secretariat	OTHER
4862379828	3	EN	M	5	1	0	0	0	0	0	0	0	IntNGO	OTHER
4862403024	3	ES	F	4	1	0	0	0	0	0	0	0	NatNGO	OTHER
4862413038	3	EN	M	4	1	0	0	0	0	0	0	0	State	OTHER
4862572872	3	FR	M	1	1	0	0	0	0	0	0	0	GovAgency	OTHER
4862676440	3	EN	M	5	1	0	0	0	0	0	0	0	NatNGO	OTHER
4862684232	3	EN	M	4	1	0	0	0	0	0	0	0	Affiliate	OTHER
4862706279	3	EN	M	5	1	0	0	0	0	0	0	0	GovAgency	OTHER
4862716082	3	ES	M	4	1	0	0	0	0	0	0	0	Affiliate	OTHER
4862882396	3	EN	M	5	1	0	0	0	0	0	0	0	IntNGO	OTHER
4863101759	3	EN	F	5	0	0	0	0	0	0	0	0	Affiliate	OTHER
4863142848	3	ES	M	4	1	0	0	0	0	0	0	0	GovAgency	OTHER
4863353589	3	EN	M	5	1	0	0	0	0	0	0	0	State	OTHER
4863583237	3	EN	M	2	0	0	0	0	0	0	0	0	NatNGO	OTHER
4863654076	3	EN	M	5	0	0	0	0	0	0	0	0	GovAgency	OTHER
4863759111	3	EN	M	5	1	0	0	0	0	0	0	0	NatNGO	OTHER
4863777592	3	FR	M	5	0	0	0	0	0	0	0	0	IntNGO	OTHER
4863793572	3	EN	M	5	1	0	0	0	0	0	0	0	IntNGO	OTHER
4863826866	3	EN	F	5	1	0	0	0	0	0	0	0	GovAgency	OTHER
4863947811	3	EN	M	3	1	0	0	0	0	0	0	0	State	OTHER
4863964940	3	FR	M	1	1	0	0	0	0	0	0	0	NatNGO	OTHER
4864205658	3	EN	M	5	0	0	0	0	0	0	0	0	IntNGO	OTHER
4865661311	3	EN	M	2	1	0	0	0	0	0	0	0	GovAgency	OTHER
4866020020	3	EN	M	5	0	0	0	0	0	0	0	0	IntNGO	OTHER
4866071880	3	EN	M	2	0	0	0	0	0	0	0	0	NatNGO	OTHER
4866497942	3	EN	M	5	1	0	0	0	0	0	0	0	IntNGO	OTHER
4868110022	3	EN	M	2	1	0	0	0	0	0	0	0	NatNGO	OTHER
4871083858	3	EN	M	2	0	0	0	0	0	0	0	0	State	OTHER
4872484713	3	EN	M	3	1	0	0	0	0	0	0	0	NatNGO	OTHER
4872992022	3	EN	F	4	1	0	0	0	0	0	0	0	IntNGO	OTHER
4873742735	3	EN	M	1	1	0	0	0	0	0	0	0	State	OTHER
4874430472	3	EN	M	5	1	0	0	0	0	0	0	0	NatNGO	OTHER
4874779699	3	EN	F	4	1	0	0	0	0	0	0	0	State	OTHER
4874945122	3	FR	M	1	1	0	0	0	0	0	0	0	NatNGO	OTHER
4875291763	3	EN	M	2	1	0	0	0	0	0	0	0	NatNGO	OTHER
4877163242	3	EN	M	3	1	0	0	0	0	0	0	0	Affiliate	OTHER
4878093985	3	ES	M	4	1	0	0	0	0	0	0	0	IntNGO	OTHER
4879145239	3	EN	F	5	1	0	0	0	0	0	0	0	GovAgency	OTHER
4881390854	3	ES	M	5	1	0	0	0	0	0	0	0	NatNGO	OTHER
4884296280	3	EN	M	1	0	0	0	0	0	0	0	0	NatNGO	OTHER
4885215057	3	EN	F	1	0	0	0	0	0	0	0	0	NatNGO	OTHER
4885294617	3	ES	F	5	1	0	0	0	0	0	0	0	NatNGO	OTHER
4889538553	3	ES	F	4	0	0	0	0	0	0	0	0	NatNGO	OTHER
4890995921	3	EN	F	4	1	0	0	0	0	0	0	0	NatNGO	OTHER
4896498438	3	EN	F	2	1	0	0	0	0	0	0	0	NatNGO	OTHER
4896820343	3	EN	M	1	0	0	0	0	0	0	0	0	IntNGO	OTHER
4897498684	3	EN	F	5	1	0	0	0	0	0	0	0	State	OTHER
4899334762	3	EN	M	2	0	0	0	0	0	0	0	0	IntNGO	OTHER
4902696747	3	EN	M	2	1	0	0	0	0	0	0	0	NatNGO	OTHER
4902706361	3	EN	F	4	1	0	0	0	0	0	0	0	NatNGO	OTHER
4902715237	3	EN	M	2	1	0	0	0	0	0	0	0	GovAgency	OTHER
4902787223	3	EN	F	2	1	0	0	0	0	0	0	0	NatNGO	OTHER
4902791980	3	EN	F	1	1	0	0	0	0	0	0	0	NatNGO	OTHER
4902796625	3	EN	F	2	0	0	0	0	0	0	0	0	NatNGO	OTHER
4902812181	3	EN	F	2	1	0	0	0	0	0	0	0	NatNGO	OTHER
4902867593	3	EN	F	3	0	0	0	0	0	0	0	0	NatNGO	OTHER
4902923182	3	EN	M	2	1	0	0	0	0	0	0	0	NatNGO	OTHER
4902923633	3	EN	M	3	1	0	0	0	0	0	0	0	NatNGO	OTHER
4902950388	3	EN	M	3	1	0	0	0	0	0	0	0	IntNGO	OTHER
4903007576	3	EN	F	5	1	0	0	0	0	0	0	0	NatNGO	OTHER
4903009758	3	ES	M	5	1	0	0	0	0	0	0	0	NatNGO	OTHER
4903039628	3	EN	M	3	0	0	0	0	0	0	0	0	GovAgency	OTHER
4903061825	3	EN	M	3	0	0	0	0	0	0	0	0	IntNGO	OTHER
4903151520	3	EN	F	2	1	0	0	0	0	0	0	0	NatNGO	OTHER
4903319715	3	ES	F	4	1	0	0	0	0	0	0	0	Affiliate	OTHER
4903336432	3	ES	F	4	1	0	0	0	0	0	0	0	NatNGO	OTHER
4903425703	3	EN	F	1	1	0	0	0	0	0	0	0	Affiliate	OTHER
4903435770	3	ES	M	4	1	0	0	0	0	0	0	0	Affiliate	OTHER
4903596401	3	ES	M	4	1	0	0	0	0	0	0	0	NatNGO	OTHER
4903648572	3	ES	F	4	1	0	0	0	0	0	0	0	IntNGO	OTHER
4903760419	3	EN	F	5	0	0	0	0	0	0	0	0	IntNGO	OTHER
4903855228	3	EN	M	1	1	0	0	0	0	0	0	0	State	OTHER
4903912579	3	ES	M	4	0	0	0	0	0	0	0	0	Affiliate	OTHER
4904074518	3	EN	M	4	1	0	0	0	0	0	0	0	IntNGO	OTHER
4904098941	3	EN	M	5	1	0	0	0	0	0	0	0	NatNGO	OTHER
4904462928	3	ES	F	4	0	0	0	0	0	0	0	0	NatNGO	OTHER
4904477316	3	EN	F	5	1	0	0	0	0	0	0	0	NatNGO	OTHER
4904932240	3	EN	M	2	0	0	0	0	0	0	0	0	GovAgency	OTHER
4905053366	3	EN	M	2	1	0	0	0	0	0	0	0	State	OTHER
4905105614	3	EN	M	2	1	0	0	0	0	0	0	0	NatNGO	OTHER
4905340712	3	EN	M	1	1	0	0	0	0	0	0	0	Affiliate	OTHER
4905894365	3	EN	M	3	0	0	0	0	0	0	0	0	NatNGO	OTHER
4905925053	3	EN	M	1	1	0	0	0	0	0	0	0	NatNGO	OTHER
4906149808	3	EN	M	1	1	0	0	0	0	0	0	0	GovAgency	OTHER
4906324809	3	EN	M	5	1	0	0	0	0	0	0	0	NatNGO	OTHER
4907099032	3	ES	F	4	1	0	0	0	0	0	0	0	NatNGO	OTHER
4907139443	3	ES	M	4	1	0	0	0	0	0	0	0	Affiliate	OTHER
4907257611	3	EN	F	2	0	0	0	0	0	0	0	0	GovAgency	OTHER
4907457261	3	EN	M	5	1	0	0	0	0	0	0	0	Affiliate	OTHER
4907457300	3	EN	M	5	1	0	0	0	0	0	0	0	IntNGO	OTHER
4907491259	3	FR	M	1	1	0	0	0	0	0	0	0	State	OTHER
4908258761	3	ES	M	4	1	0	0	0	0	0	0	0	NatNGO	OTHER
4908565294	3	FR	M	1	0	0	0	0	0	0	0	0	NatNGO	OTHER
4908623851	3	EN	M	5	0	0	0	0	0	0	0	0	IntNGO	OTHER
4861809546	3	ES	M	5	1	0	0	0	0	0	0	0	OTHER	OTHER
4862322054	3	EN	M	5	1	0	0	0	0	0	0	0	OTHER	OTHER
4862324758	3	EN	M	4	0	0	0	0	0	0	0	1	Secretariat	OTHER
4862326422	3	FR	M	5	1	0	0	0	0	0	0	0	OTHER	OTHER
4862331009	3	EN	F	5	0	0	0	0	0	0	0	1	Secretariat	OTHER
4862334336	3	FR	M	1	1	0	0	0	0	0	0	0	OTHER	OTHER
4862357263	3	EN	F	5	1	0	0	0	0	0	0	0	OTHER	OTHER
4862368486	3	EN	M	4	1	0	0	0	0	0	0	0	OTHER	OTHER
4862386036	3	FR	F	1	0	0	0	0	0	0	0	1	Secretariat	OTHER
4862572217	3	ES	F	4	0	0	0	0	0	0	0	1	Secretariat	OTHER
4862605564	3	EN	M	5	1	0	0	0	0	0	0	1	Secretariat	OTHER
4863148202	3	EN	M	5	1	0	0	0	0	0	0	0	OTHER	OTHER
4863169507	3	EN	F	5	1	0	0	0	0	0	0	1	Secretariat	OTHER
4863203314	3	EN	F	5	1	0	0	0	0	0	0	0	OTHER	OTHER
4863645307	3	EN	M	5	1	0	0	0	0	0	0	1	Secretariat	OTHER
4863692259	3	EN	F	1	0	0	0	0	0	0	0	0	OTHER	OTHER
4863713064	3	EN	F	5	0	0	0	0	0	0	0	1	Secretariat	OTHER
4863756788	3	EN	M	5	0	0	0	0	0	0	0	1	Secretariat	OTHER
4863832477	3	EN	F	5	0	0	0	0	0	0	0	1	Secretariat	OTHER
4863859579	3	EN	F	5	0	0	0	0	0	0	0	1	Secretariat	OTHER
4863940104	3	EN	F	5	1	0	0	0	0	0	0	0	OTHER	OTHER
4864008621	3	EN	F	5	0	0	0	0	0	0	0	1	Secretariat	OTHER
4864030753	3	ES	M	5	1	0	0	0	0	0	0	0	OTHER	OTHER
4864124976	3	EN	F	5	1	0	0	0	0	0	0	0	OTHER	OTHER
4864315488	3	EN	M	2	0	0	0	0	0	0	0	1	Secretariat	OTHER
4866143022	3	EN	F	5	0	0	0	0	0	0	0	1	Secretariat	OTHER
4866193551	3	ES	M	5	0	0	0	0	0	0	0	0	OTHER	OTHER
4866821408	3	FR	M	1	0	0	0	0	0	0	0	0	OTHER	OTHER
4867690208	3	ES	F	4	1	0	0	0	0	0	0	1	Secretariat	OTHER
4874436416	3	EN	F	5	1	0	0	0	0	0	0	1	Secretariat	OTHER
4874713357	3	EN	F	5	0	0	0	0	0	0	0	1	Secretariat	OTHER
4885330273	3	EN	F	5	0	0	0	0	0	0	0	1	Secretariat	OTHER
4887387367	3	FR	M	5	0	0	0	0	0	0	0	0	OTHER	OTHER
4887500924	3	EN	M	5	1	0	0	0	0	0	0	0	OTHER	OTHER
4889784331	3	FR	F	5	0	0	0	0	0	0	0	1	Secretariat	OTHER
4890578495	3	EN	F	5	1	0	0	0	0	0	0	1	Secretariat	OTHER
4898488549	3	EN	M	5	0	0	0	0	0	0	0	1	Secretariat	OTHER
4898742141	3	EN	F	5	0	0	0	0	0	0	0	1	Secretariat	OTHER
4902761662	3	ES	F	4	1	0	0	0	0	0	0	0	OTHER	OTHER
4902949333	3	EN	F	5	1	0	0	0	0	0	0	1	Secretariat	OTHER
4902950794	3	EN	F	2	0	0	0	0	0	0	0	1	Secretariat	OTHER
4902952463	3	EN	M	1	1	0	0	0	0	0	0	1	Secretariat	OTHER
4902959043	3	ES	M	5	0	0	0	0	0	0	0	1	Secretariat	OTHER
4902962051	3	EN	F	5	0	0	0	0	0	0	0	1	Secretariat	OTHER
4902968757	3	EN	M	2	1	0	0	0	0	0	0	1	Secretariat	OTHER
4902969728	3	EN	M	5	1	0	0	0	0	0	0	0	OTHER	OTHER
4902970483	3	EN	M	5	0	0	0	0	0	0	0	0	OTHER	OTHER
4902971480	3	EN	M	5	0	0	0	0	0	0	0	0	OTHER	OTHER
4902981125	3	EN	M	2	1	0	0	0	0	0	0	1	Secretariat	OTHER
4902990439	3	FR	M	1	0	0	0	0	0	0	0	1	Secretariat	OTHER
4903002302	3	EN	M	2	0	0	0	0	0	0	0	0	OTHER	OTHER
4903012158	3	EN	M	2	1	0	0	0	0	0	0	1	Secretariat	OTHER
4903014701	3	FR	M	1	0	0	0	0	0	0	0	1	Secretariat	OTHER
4903019813	3	EN	M	5	1	0	0	0	0	0	0	1	Secretariat	OTHER
4903023623	3	EN	M	1	0	0	0	0	0	0	0	1	Secretariat	OTHER
4903221832	3	EN	M	5	0	0	0	0	0	0	0	0	OTHER	OTHER
4903556430	3	EN	M	5	0	0	0	0	0	0	0	1	Secretariat	OTHER
4903559131	3	EN	M	1	1	0	0	0	0	0	0	0	OTHER	OTHER
4903695112	3	EN	M	5	1	0	0	0	0	0	0	0	OTHER	OTHER
4903722785	3	EN	M	4	1	0	0	0	0	0	0	0	OTHER	OTHER
4903906968	3	EN	M	4	1	0	0	0	0	0	0	0	OTHER	OTHER
4903997534	3	EN	M	2	1	0	0	0	0	0	0	1	Secretariat	OTHER
4904244711	3	EN	M	5	1	0	0	0	0	0	0	0	OTHER	OTHER
4904294170	3	ES	M	4	0	0	0	0	0	0	0	0	OTHER	OTHER
4904298822	3	EN	M	5	0	0	0	0	0	0	0	1	Secretariat	OTHER
4904563617	3	EN	M	5	0	0	0	0	0	0	0	0	OTHER	OTHER
4905167432	3	EN	F	1	1	0	0	0	0	0	0	0	OTHER	OTHER
4905288404	3	EN	M	2	1	0	0	0	0	0	0	1	Secretariat	OTHER
4905711224	3	ES	F	4	0	0	0	0	0	0	0	1	Secretariat	OTHER
4906812482	3	EN	F	5	1	0	0	0	0	0	0	1	Secretariat	OTHER
4907745571	3	EN	F	5	0	0	0	0	0	0	0	1	Secretariat	OTHER
4908094850	3	EN	M	5	1	0	0	0	0	0	0	0	OTHER	OTHER
4862330328	4	EN	M	5	0	1	0	0	1	0	0	0	IntNGO	SSC
4862508464	4	EN	M	5	1	0	0	0	1	0	1	0	GovAgency	WCPA
4862765706	4	EN	M	5	1	1	0	0	1	0	0	0	NatNGO	SSC
4863049604	4	EN	M	5	1	0	1	1	1	0	1	0	NatNGO	WCPA
4863649322	4	FR	F	1	0	0	0	0	0	0	1	0	GovAgency	WCPA
4868991380	4	EN	F	5	1	0	1	0	0	0	0	0	NatNGO	CEESP
4902876804	4	EN	M	5	1	0	0	0	1	0	0	0	NatNGO	SSC
4902949701	4	EN	F	5	1	0	0	0	1	0	0	0	IntNGO	SSC
4902958466	4	EN	M	2	0	0	0	1	1	0	1	0	State	WCPA
4902960131	4	EN	F	5	1	0	0	0	1	0	0	0	IntNGO	SSC
4902984900	4	EN	M	5	1	0	0	0	1	0	0	0	IntNGO	SSC
4903041310	4	EN	M	5	1	0	0	0	1	0	0	0	NatNGO	SSC
4903156669	4	EN	M	5	1	0	0	0	1	0	0	0	IntNGO	SSC
4905252067	4	EN	F	5	1	0	0	0	1	0	0	0	IntNGO	SSC
4905914757	4	ES	F	4	1	1	0	0	0	0	0	0	NatNGO	CEC
4862319516	4	EN	M	5	1	0	0	0	0	0	1	0	OTHER	WCPA
4862323226	4	EN	F	5	1	0	0	0	1	0	0	0	OTHER	SSC
4862323497	4	EN	M	5	1	0	0	0	1	0	0	0	OTHER	SSC
4862326936	4	EN	M	5	1	0	0	0	1	0	0	0	OTHER	SSC
4862329677	4	EN	M	5	1	0	0	0	1	0	0	0	OTHER	SSC
4862332378	4	EN	M	5	1	0	0	0	1	0	0	0	OTHER	SSC
4862332429	4	EN	M	5	1	0	0	0	1	0	0	0	OTHER	SSC
4862339437	4	EN	M	5	1	0	0	0	1	0	0	0	OTHER	SSC
4862341795	4	FR	M	1	0	0	1	0	0	0	0	1	Secretariat	CEESP
4862346695	4	EN	F	5	1	0	0	0	1	0	0	0	OTHER	SSC
4862351230	4	EN	F	5	1	0	1	0	0	0	0	0	OTHER	CEESP
4862354129	4	EN	F	5	1	0	0	0	1	0	0	0	OTHER	SSC
4862359036	4	EN	F	5	1	0	0	0	0	0	1	0	OTHER	WCPA
4862369485	4	ES	M	4	1	0	0	0	1	0	0	0	OTHER	SSC
4862372699	4	EN	M	5	1	0	0	0	1	0	0	0	OTHER	SSC
4862376980	4	EN	F	4	1	1	0	0	0	0	0	0	OTHER	CEC
4862383004	4	EN	M	5	1	0	0	0	1	0	0	0	OTHER	SSC
4862411585	4	EN	F	5	1	0	0	0	1	0	0	0	OTHER	SSC
4862420134	4	EN	M	5	1	0	0	0	1	0	0	0	OTHER	SSC
4862421505	4	EN	M	5	1	0	0	0	1	0	0	0	OTHER	SSC
4862434859	4	EN	M	5	1	0	0	0	1	0	0	0	OTHER	SSC
4862459219	4	EN	F	5	1	0	0	0	0	1	1	0	OTHER	WCPA
4862466384	4	EN	M	2	0	0	0	0	1	0	0	0	OTHER	SSC
4862467876	4	EN	M	4	1	0	0	0	1	0	0	0	OTHER	SSC
4862496036	4	EN	F	2	0	1	0	1	0	0	0	0	OTHER	CEM
4862498324	4	EN	M	5	1	0	0	0	1	0	0	0	OTHER	SSC
4862504970	4	EN	F	4	1	0	0	0	0	1	1	0	OTHER	WCPA
4862519206	4	EN	M	5	0	0	0	0	1	0	0	0	OTHER	SSC
4862531587	4	EN	M	5	1	0	0	0	1	0	0	0	OTHER	SSC
4862532708	4	EN	M	5	1	0	0	0	1	0	0	0	OTHER	SSC
4862556734	4	EN	M	5	1	0	0	0	1	0	0	0	OTHER	SSC
4862583097	4	EN	F	5	1	0	0	0	1	0	0	0	OTHER	SSC
4862618788	4	EN	M	1	1	0	0	1	0	0	0	0	OTHER	CEM
4862671358	4	EN	M	5	1	0	0	0	1	0	0	0	OTHER	SSC
4862713488	4	EN	M	5	1	0	0	0	0	0	1	0	OTHER	WCPA
4862734676	4	EN	M	5	1	0	0	0	1	0	0	0	OTHER	SSC
4862754355	4	EN	F	5	1	0	0	0	1	0	0	0	OTHER	SSC
4862762966	4	EN	M	5	1	0	0	0	1	0	0	0	OTHER	SSC
4862784621	4	EN	M	5	1	0	0	0	0	0	1	0	OTHER	WCPA
4862819291	4	EN	M	5	1	0	0	0	1	0	0	0	OTHER	SSC
4862856478	4	EN	M	5	1	0	0	0	1	0	1	0	OTHER	WCPA
4862882707	4	EN	M	5	1	0	0	0	1	0	0	0	OTHER	SSC
4862890279	4	EN	M	5	1	0	0	1	0	0	0	0	OTHER	CEM
4862908759	4	EN	F	5	1	0	1	0	0	0	0	0	OTHER	CEESP
4862926481	4	EN	F	5	1	0	0	0	1	0	0	0	OTHER	SSC
4862966378	4	EN	F	5	1	0	0	0	1	0	0	0	OTHER	SSC
4863009509	4	EN	F	5	0	0	0	0	1	0	0	0	OTHER	SSC
4863041628	4	EN	F	5	1	0	0	0	1	0	0	0	OTHER	SSC
4863102776	4	EN	F	5	1	0	1	0	0	0	0	0	OTHER	CEESP
4863144145	4	EN	F	5	1	0	0	0	1	0	0	0	OTHER	SSC
4863153876	4	EN	F	5	1	0	0	0	1	0	0	0	OTHER	SSC
4863201046	4	EN	F	5	1	0	0	0	1	0	0	0	OTHER	SSC
4863207475	4	EN	M	5	0	0	0	0	0	0	1	0	OTHER	WCPA
4863207832	4	EN	M	5	1	0	0	0	1	0	0	0	OTHER	SSC
4863215381	4	EN	M	1	1	0	0	0	0	0	1	0	OTHER	WCPA
4863217787	4	EN	M	5	1	0	0	0	0	0	1	0	OTHER	WCPA
4863221165	4	EN	M	5	1	0	0	0	0	0	1	0	OTHER	WCPA
4863225138	4	EN	M	5	1	0	0	0	1	0	0	0	OTHER	SSC
4863258900	4	EN	F	5	1	0	0	0	1	0	0	0	OTHER	SSC
4863301722	4	EN	M	5	1	0	0	1	0	0	0	0	OTHER	CEM
4863335366	4	EN	M	2	1	0	0	0	1	0	0	0	OTHER	SSC
4863350173	4	EN	F	5	1	0	0	0	0	1	0	0	OTHER	WCEL
4863384654	4	EN	M	5	1	0	0	1	0	0	0	0	OTHER	CEM
4863447613	4	EN	M	4	0	0	0	0	1	0	0	0	OTHER	SSC
4863537483	4	EN	M	5	1	1	1	0	1	0	0	0	OTHER	SSC
4863641749	4	EN	M	5	1	0	0	0	1	0	0	0	OTHER	SSC
4863657141	4	EN	M	5	1	0	0	0	1	0	0	0	OTHER	SSC
4863712859	4	ES	M	5	1	0	0	1	0	0	1	0	OTHER	WCPA
4863729886	4	EN	M	5	1	0	0	0	1	0	0	0	OTHER	SSC
4863767586	4	EN	F	5	1	0	0	0	1	0	0	1	Secretariat	SSC
4863808782	4	EN	M	5	1	0	0	0	1	0	0	0	OTHER	SSC
4863849655	4	EN	M	5	1	0	0	0	1	0	0	0	OTHER	SSC
4863881163	4	EN	M	5	1	0	0	0	0	0	1	0	OTHER	WCPA
4864114426	4	EN	M	3	1	0	0	0	0	0	1	0	OTHER	WCPA
4864451532	4	EN	M	5	1	0	0	0	1	0	0	0	OTHER	SSC
4864471141	4	EN	M	4	1	0	0	0	1	0	0	0	OTHER	SSC
4865146073	4	EN	M	5	1	0	0	0	1	0	0	0	OTHER	SSC
4865194876	4	EN	F	1	1	0	1	0	0	0	1	0	OTHER	WCPA
4865871790	4	EN	M	5	1	0	0	1	0	0	0	0	OTHER	CEM
4866307528	4	EN	M	5	1	0	0	0	1	0	0	0	OTHER	SSC
4866309111	4	EN	F	5	1	0	0	0	1	0	0	0	OTHER	SSC
4866592054	4	EN	M	5	1	0	1	0	1	0	0	0	OTHER	SSC
4867053381	4	EN	M	5	1	0	0	0	1	0	1	0	OTHER	WCPA
4868078854	4	EN	M	5	0	0	0	0	1	0	0	0	OTHER	SSC
4868917935	4	EN	M	5	1	0	0	0	1	0	0	0	OTHER	SSC
4869631666	4	EN	M	5	1	0	0	0	1	0	0	0	OTHER	SSC
4870432358	4	EN	M	2	0	0	0	0	1	0	0	0	OTHER	SSC
4870788582	4	EN	F	5	1	0	0	0	1	0	0	0	OTHER	SSC
4871338281	4	EN	F	5	1	0	1	0	0	0	0	0	OTHER	CEESP
4871441627	4	EN	M	5	1	0	0	0	1	0	0	0	OTHER	SSC
4871895025	4	EN	F	5	1	0	0	0	1	0	0	0	OTHER	SSC
4872673724	4	EN	M	5	1	0	0	0	1	0	0	0	OTHER	SSC
4873315303	4	EN	F	5	1	0	0	0	0	0	1	0	OTHER	WCPA
4874061589	4	EN	M	5	1	0	0	0	1	0	0	0	OTHER	SSC
4874193290	4	EN	M	5	1	0	0	0	1	0	0	0	OTHER	SSC
4878356986	4	EN	M	5	1	0	0	1	0	0	0	0	OTHER	CEM
4882902379	4	EN	F	5	1	0	0	0	1	0	0	0	OTHER	SSC
4883965689	4	EN	M	5	1	0	0	0	1	0	0	0	OTHER	SSC
4884939861	4	EN	M	5	1	0	0	0	1	0	0	0	OTHER	SSC
4885173811	4	EN	M	2	1	0	0	0	1	0	1	0	OTHER	WCPA
4885243171	4	EN	F	5	1	0	1	0	0	0	0	0	OTHER	CEESP
4897245785	4	EN	F	5	1	0	0	0	1	0	0	0	OTHER	SSC
4898574483	4	EN	M	5	1	0	0	0	1	0	0	0	OTHER	SSC
4898831250	4	EN	M	5	1	0	0	0	1	0	0	0	OTHER	SSC
4902947474	4	EN	M	5	1	0	0	0	1	0	0	0	OTHER	SSC
4902947959	4	EN	M	5	1	0	0	0	1	0	0	0	OTHER	SSC
4902948335	4	EN	M	5	1	0	0	0	1	0	0	0	OTHER	SSC
4902949103	4	EN	M	5	1	0	0	0	1	0	0	0	OTHER	SSC
4902950894	4	EN	M	5	1	0	0	0	1	0	0	0	OTHER	SSC
4902951614	4	EN	M	5	1	0	1	0	1	0	0	0	OTHER	SSC
4902952774	4	EN	M	5	0	0	0	0	1	0	0	0	OTHER	SSC
4902960418	4	EN	M	5	1	0	0	0	1	0	0	0	OTHER	SSC
4902968634	4	EN	M	2	1	0	0	0	1	0	0	0	OTHER	SSC
4902969362	4	EN	F	5	1	0	1	0	0	0	0	0	OTHER	CEESP
4902972256	4	EN	F	5	1	0	1	0	0	0	0	0	OTHER	CEESP
4902976540	4	EN	M	5	0	0	1	1	0	0	0	0	OTHER	CEM
4902980183	4	EN	M	5	1	0	0	0	0	1	0	0	OTHER	WCEL
4902981538	4	EN	M	5	1	0	1	1	1	0	1	0	OTHER	WCPA
4902985093	4	EN	M	5	1	0	0	0	1	0	0	0	OTHER	SSC
4902985455	4	EN	M	2	1	0	0	0	1	0	0	0	OTHER	SSC
4902985770	4	EN	M	5	1	0	0	0	1	0	0	0	OTHER	SSC
4902987698	4	EN	M	5	1	0	0	0	1	0	0	0	OTHER	SSC
4902989626	4	EN	M	5	1	0	1	1	0	0	0	0	OTHER	CEM
4902995255	4	EN	M	5	0	1	0	0	0	0	0	0	OTHER	CEC
4903004636	4	EN	M	2	0	0	0	0	1	0	0	0	OTHER	SSC
4903011647	4	EN	M	5	1	0	0	1	0	0	0	0	OTHER	CEM
4903024313	4	EN	M	5	1	0	0	0	1	0	1	0	OTHER	WCPA
4903027811	4	EN	F	5	1	0	0	0	0	0	1	0	OTHER	WCPA
4903031462	4	EN	M	5	1	0	0	0	0	0	1	0	OTHER	WCPA
4903035932	4	EN	F	5	1	0	0	0	1	0	0	0	OTHER	SSC
4903036883	4	EN	M	5	1	0	0	0	0	1	1	0	OTHER	WCPA
4903041064	4	EN	M	1	1	0	0	0	1	0	0	0	OTHER	SSC
4903047957	4	EN	M	2	0	0	0	0	0	0	1	0	OTHER	WCPA
4903095118	4	EN	M	5	1	0	0	0	1	0	0	0	OTHER	SSC
4903103586	4	EN	M	5	1	0	0	0	1	0	0	0	OTHER	SSC
4903108886	4	EN	M	5	1	0	0	0	1	0	0	0	OTHER	SSC
4903109641	4	EN	M	4	1	0	0	0	1	0	0	0	OTHER	SSC
4903134518	4	EN	M	5	1	0	0	0	1	0	0	0	OTHER	SSC
4903246205	4	EN	M	5	1	0	0	0	1	0	0	0	OTHER	SSC
4903269755	4	EN	M	5	1	0	0	0	1	0	0	0	OTHER	SSC
4903339591	4	EN	M	5	1	0	0	0	1	0	0	0	OTHER	SSC
4903388231	4	EN	M	5	1	0	0	0	1	0	0	0	OTHER	SSC
4903395477	4	EN	F	2	1	0	0	0	1	0	0	0	OTHER	SSC
4903440862	4	EN	M	5	1	0	0	0	1	0	0	0	OTHER	SSC
4903479569	4	EN	M	5	1	0	0	0	1	0	0	0	OTHER	SSC
4903480536	4	EN	F	5	1	0	0	0	1	0	0	0	OTHER	SSC
4903591077	4	EN	M	5	1	0	0	1	0	0	0	0	OTHER	CEM
4903640571	4	EN	M	5	1	0	1	0	0	0	0	0	OTHER	CEESP
4903683849	4	EN	M	5	1	0	0	0	1	0	0	0	OTHER	SSC
4903711777	4	EN	F	5	1	0	0	0	1	0	0	0	OTHER	SSC
4904008122	4	EN	M	3	1	0	0	0	1	0	0	0	OTHER	SSC
4904083192	4	EN	F	5	1	0	0	0	1	0	0	0	OTHER	SSC
4904160289	4	EN	M	5	1	0	0	0	1	0	0	0	OTHER	SSC
4904260467	4	EN	M	5	1	0	0	0	1	0	0	0	OTHER	SSC
4904276688	4	EN	F	5	1	0	1	0	0	0	0	0	OTHER	CEESP
4904333609	4	EN	F	2	1	0	0	0	1	0	0	0	OTHER	SSC
4904424179	4	EN	M	5	1	0	0	0	1	0	0	0	OTHER	SSC
4904439173	4	EN	M	4	1	0	0	0	1	0	0	0	OTHER	SSC
4904769206	4	EN	M	2	1	0	0	1	0	0	0	0	OTHER	CEM
4904769301	4	EN	F	5	1	0	0	0	1	0	0	0	OTHER	SSC
4904770345	4	EN	M	5	1	0	0	0	1	0	0	0	OTHER	SSC
4905471998	4	EN	M	2	1	0	0	0	1	1	0	0	OTHER	WCEL
4905477606	4	EN	M	5	1	0	0	1	0	0	0	0	OTHER	CEM
4905477792	4	EN	M	5	1	0	1	0	0	0	0	0	OTHER	CEESP
4905683714	4	EN	F	5	1	0	0	1	0	0	0	0	OTHER	CEM
4907425311	4	EN	M	2	0	0	0	0	1	0	0	0	OTHER	SSC
4907740192	4	EN	M	5	1	0	0	0	1	0	0	0	OTHER	SSC
4908710398	4	EN	M	5	1	0	0	0	1	0	0	0	OTHER	SSC
4909803026	4	EN	F	5	1	0	0	0	1	0	1	0	OTHER	WCPA
4909999299	4	EN	F	5	1	0	1	0	0	0	1	0	OTHER	WCPA
4861714428	4	EN	M	1	1	0	0	0	0	0	0	0	NatNGO	OTHER
4861715964	4	ES	M	5	1	0	0	0	0	0	0	0	NatNGO	OTHER
4861830751	4	EN	F	5	1	0	0	0	0	0	0	0	IntNGO	OTHER
4862074335	4	EN	M	2	1	0	0	0	0	0	0	0	NatNGO	OTHER
4862394550	4	EN	F	5	1	0	0	0	0	0	0	0	Affiliate	OTHER
4862407167	4	EN	M	5	1	0	0	0	0	0	0	0	Affiliate	OTHER
4862489621	4	ES	F	4	0	0	0	0	0	0	0	0	Affiliate	OTHER
4862544890	4	EN	M	5	1	0	0	0	0	0	0	0	Affiliate	OTHER
4862875683	4	EN	F	5	1	0	0	0	0	0	0	0	GovAgency	OTHER
4862965432	4	EN	M	5	1	0	0	0	0	0	0	0	IntNGO	OTHER
4863340832	4	EN	M	5	1	0	0	0	0	0	0	0	GovAgency	OTHER
4863857014	4	EN	M	2	0	0	0	0	0	0	0	0	NatNGO	OTHER
4863926105	4	FR	M	5	1	0	0	0	0	0	0	0	GovAgency	OTHER
4863967845	4	EN	M	2	1	0	0	0	0	0	0	0	Affiliate	OTHER
4864986268	4	EN	M	5	1	0	0	0	0	0	0	0	IntNGO	OTHER
4867659451	4	EN	M	5	1	0	0	0	0	0	0	0	IntNGO	OTHER
4903014226	4	EN	M	5	1	0	0	0	0	0	0	0	State	OTHER
4903046797	4	EN	M	5	1	0	0	0	0	0	0	0	NatNGO	OTHER
4903079427	4	FR	M	5	1	0	0	0	0	0	0	0	NatNGO	OTHER
4903144942	4	EN	F	5	1	0	0	0	0	0	0	0	IntNGO	OTHER
4903408689	4	EN	M	5	1	0	0	0	0	0	0	0	Affiliate	OTHER
4903603737	4	EN	F	5	1	0	0	0	0	0	0	0	GovAgency	OTHER
4904313486	4	EN	M	5	1	0	0	0	0	0	0	0	GovAgency	OTHER
4904542547	4	EN	F	5	1	0	0	0	0	0	0	0	NatNGO	OTHER
4906621672	4	ES	M	5	0	0	0	0	0	0	0	0	NatNGO	OTHER
4910328520	4	ES	M	5	1	0	0	0	0	0	0	0	NatNGO	OTHER
4862335609	4	EN	M	5	1	0	0	0	0	0	0	1	Secretariat	OTHER
4862343063	4	EN	F	5	1	0	0	0	0	0	0	1	Secretariat	OTHER
4862421765	4	EN	M	5	1	0	0	0	0	0	0	0	OTHER	OTHER
4862476317	4	FR	F	5	1	0	0	0	0	0	0	0	OTHER	OTHER
4862509124	4	EN	M	5	1	0	0	0	0	0	0	0	OTHER	OTHER
4862511729	4	EN	M	5	1	0	0	0	0	0	0	0	OTHER	OTHER
4862590901	4	EN	M	4	1	0	0	0	0	0	0	1	Secretariat	OTHER
4863208402	4	EN	F	5	1	0	0	0	0	0	0	0	OTHER	OTHER
4863360544	4	EN	M	5	1	0	0	0	0	0	0	0	OTHER	OTHER
4863543372	4	EN	F	2	0	0	0	0	0	0	0	1	Secretariat	OTHER
4863586224	4	EN	M	5	1	0	0	0	0	0	0	0	OTHER	OTHER
4863619282	4	EN	M	5	1	0	0	0	0	0	0	1	Secretariat	OTHER
4867631047	4	EN	M	5	1	0	0	0	0	0	0	1	Secretariat	OTHER
4900993088	4	FR	M	1	0	0	0	0	0	0	0	1	Secretariat	OTHER
4903243945	4	EN	F	5	1	0	0	0	0	0	0	0	OTHER	OTHER
4903534149	4	EN	F	5	1	0	0	0	0	0	0	0	OTHER	OTHER
4904375195	4	EN	F	5	1	0	0	0	0	0	0	0	OTHER	OTHER
4904474327	4	EN	F	2	1	0	0	0	0	0	0	1	Secretariat	OTHER
